# Supplementary material for: The causal effects of health conditions and risk factors on social and socioeconomic outcomes: Mendelian randomization in UK Biobank
Source: Int J Epidemiol. 2020 Aug 18;49(5):1661–81. doi: 10.1093/ije/dyaa114 (PMC7746412; doi:10.1093/ije/dyaa114)
Supplement: dyaa114_supplementary_data [file dyaa114_supplementary_data.zip]

Archive with 5 entries (5 files):
- Code.zip
- ije-2019-11-1552-File013.docx
- ije-2019-11-1552-File014.docx
- Supplementary Tables.xlsx
- Supplementary_Figures.zip
