# Supplementary material for: The causal effects of health conditions and risk factors on social and socioeconomic outcomes: Mendelian randomization in UK Biobank
Source: Int J Epidemiol. 2020 Aug 18;49(5):1661–81. doi: 10.1093/ije/dyaa114 (PMC7746412; doi:10.1093/ije/dyaa114)
Supplement: dyaa114_supplementary_data [file dyaa114_supplementary_data.zip › Supplementary Tables.xlsx]

## Sheet: Table S1
Health Condition	DALYs (per 100 000 people)	UK Biobank disease code	ICD9 code(s)	ICD10 code(s)	Additional UK Biobank variables	Cases (%) - men	Cases (%) - women	Prevalence in UK (%) - men (GBD)	Prevalence in UK (%) - women (GBD)
Coronary heart disease	2348 (2198 to 2758)	1066, 1075	410, 411, 412, 413, 414	I20, I21, I22, I23, I24, I25	3894	11,351 (7.3)	4,704 (2.6)	9.383	3.871
Trachea, bronchus, and lung cancers	989 (805 to 1238)	1001, 1027, 1028	161, 162	C32, C33, C34	22140	374 (0.2)	266 (0.1)	0.154	0.139
Depression*	704 (524 to 913)	1286	311, 296.2, 296.3	F32, F33	2090, 2100, 4609, 5375	9,701 (15.2)	17,045 (25.4)	2.644	3.795
Ischaemic stroke	633 (558 to 740)	1583	433, 434, 435	I63		610 (0.4)	258 (0.1)	1.684	1.371
Alzheimer's disease and other dementias	625 (491 to 788)	1263	290, 311.0	F01, F02, F03, G30		66 (0.0)	54 (0.0)	0.519	0.589
Drug use disorders	620 (451 to 791)	1409, 1410	303, 304, 305, 291, 292	F10, F11, F12, F13, F14, F15, F16, F18, F19		1,555 (1.0)	492 (0.3)	1.034	0.556
Anxiety disorders	571 (388 to 807)	1287	300.0	F40, F41		2,148 (1.4)	3,539 (2.0)	3.726	6.842
Colon and rectum cancers	525 (470 to 637)	1022, 1023	153, 154	C18, C19, C20, C21		1,185 (0.8)	905 (0.5)	0.42	0.261
Asthma	490 (290 to 759)	1111	493	J45	22127, 3786	18,333 (11.8)	24,499 (13.5)	8.191	10.274
Breast cancer	477 (438 to 517)	1002	174	C50		74 (0.0)	7,551 (4.2)	0.01	1.146
Migraine	456 (288 to 630)	1265	346	G43		2,359 (1.5)	8,244 (4.5)	12.354	25.835
Haemorrhagic and other non-ischaemic stroke	440 (380 to 489)	NA	430, 431, 432, 436, 437	I60, I61, I62		330 (0.2)	311 (0.2)	0.492	0.429
Alcohol use disorders	367 (250 to 516)	1408	303, 291, 305.0	F10		1,683 (1.1)	540 (0.3)	1.459	0.628
Osteoarthritis	351 (221 to 520)	1465	715	M15, M16, M17, M18, M19		14,404 (9.3)	22,279 (12.3)	11.041	15.254
Type 2 Diabetes**	337 (269 to 428)	1220	250	E11	2443	9,349 (6.0)	5,791 (3.2)	7.967	6.884
Opioid use disorders	297 (211 to 379)	1409	304.0	F11		45 (0.0)	17 (0.0)	0.409	0.226
Prostate cancer	237 (139 to 365)	1044	185	C61		2,571 (1.7)	6 (0.0)	0.678	0
Schizophrenia	237 (150 to 323)	1289	295	F20		322 (0.2)	188 (0.1)	0.422	0.393
Chronic kidney diseases	231 (191 to 282)	1519	585	N18		335 (0.2)	191 (0.1)	3.369	4.155
Pancreatic cancer	227 (171 to 293)	1026	157	C25		51 (0.0)	38 (0.0)	0.017	0.013
Oesophageal cancer	209 (149 to 252)	1017	150	C15		165 (0.1)	50 (0.0)	0.035	0.013
Bipolar affective disorder	174 (108 to 259)	1291	296.0, 296.4, 296.5, 296.6, 296.7, 296.8	F31	20122	867 (0.6)	928 (0.5)	1.003	1.376
Rheumatoid arthritis	171 (125 to 223)	1464	714	M05, M06		1,376 (0.9)	2,907 (1.6)	0.469	1.427
Non-Hodgkin lymphoma	170 (137 to 202)	1053	200, 202.0, 202.1, 202.2, 202.7, 202.8	C82, C83, C84, C85, C86		474 (0.3)	334 (0.2)	0.134	0.108
Dysthymia	170 (110 to 239)	NA	300.4	F34.1		0 (0.0)	0 (0.0)	1.812	2.918
Aortic aneurysm	167 (132 to 212)	1492	441	I71		314 (0.2)	52 (0.0)
Brain and nervous system cancers	164 (102 to 218)	1032, 1033, 1031, 1029	191, 192	C71, C72		135 (0.1)	159 (0.1)	0.031	0.022
Haemoglobinopathies and haemolytic anaemias	164 (117 to 223)	1451	282, 283	D55, D56, D58, D59		176 (0.1)	208 (0.1)	6.008	22.702
Leukaemia	158 (131 to 193)	1048	204, 205, 206, 207, 208	C91, C92, C93, C94, C95		281 (0.2)	190 (0.1)	0.123	0.067
Epilepsy	157 (130 to 185)	1264	345	G40		1,667 (1.1)	1,667 (0.9)	0.373	0.403
Stomach cancer	152 (124 to 235)	1018	151	C16		144 (0.1)	102 (0.1)	0.045	0.018
Ovarian cancer	149 (107 to 207)	1039	183	C56		16 (0.0)	758 (0.4)	0	0.1
Kidney and other urinary organ cancers	125 (91 to 166)	1034	189	C64		343 (0.2)	613 (0.3)	0.096	0.06
Eczema***	121 (59 to 197)	1452	692	L20.82, L20.83, L20.84		3,961 (2.5)	4,724 (2.6)	3.82	3.32
Parkinson's disease	115 (89 to 157)	1262	332	G20		412 (0.3)	227 (0.1)	0.193	0.126
Bladder cancer	110 (91 to 141)	1035	188	C67		772 (0.5)	252 (0.1)	0.169	0.054
Sickle cell disorders	109 (74 to 153)	1339	282.5, 282.6	D57		1 (0.0)	10 (0.0)	0.001	0.001
Risk factor	DALYs (per 100 000 people)	UK Biobank variables	Notes
Tobacco smoking	1965 (1728 to 2244)	20116, 3436, 2867, 2897, 3456, 2887	Smoking initiation & lifetime smoking
Blood pressure	1529 (1286 to 1755)	4080, 93
Body-mass index	1451 (1240 to 1686)	21001
Alcohol use	700 (530 to 873)	20117, 1558, 1568, 1578, 1588, 1598, 1608, 5364	Weekly alcohol intake in UK Biobank
Cholesterol	617 (428 to 830)	30690
Drug use	407 (304 to 511)	20456	Excluded: few UK Biobank participants (<10,000) answered whether they were addicted to illicit or recreational drugs
	Excluded as prevalence <2% in UK Biobank
Prevalences downloaded using http://ghdx.healthdata.org/gbd-results-tool
United Kingdom only, UK Biobank age-adjusted prevalence (5 year bands), 2008
*Coded as per Tyrell in UK Biobank; coded as major depressive disorder for GBD prevalence
**Coded as diabetes mellitus with participants with known type 1 diabetes set to missing in UK Biobank (leaving type 2 diabetes only); coded as diabetes mellitus for GBD prevalence
***Dermatitis for GBD prevalence
Acronyms: DALYs = disability adjusted life years; GBD = Global Burden of Disease

## Sheet: Table S2
	Number of SNPs	GWAS ID (MR Base or NHGRI-EBI Catalog)	GWAS Source	Author	Consortium	Year	Pubmed ID	Sample Size	N Cases	N Controls	R2 in UK Biobank
Health Conditions
Asthma	8	44	MR Base	Moffatt MF	GABRIEL	2007	20860503	26475	10365	16110	0.005319
Breast Cancer	114	GCST004988	EBI GWAS Database	Michailidou K	BGAC & DRIVE	2017	29059683	228951	122977	105974	0.009325
Coronary Heart Disease	15	8	MR Base	Schunkert H	CARDIoGRAM	2011	21378990	84224	22233	64762	0.00429
Depression	36	1187	MR Base	Wray N		2018	29700475	480359	135458	344901	0.00101
Eczema	12	996	MR Base	Paternoster L	EAGLE	2014	26482879	40834	10788	30047	0.003724
Migraine	30	GCST003720	EBI GWAS Database	Gormley P	IHGC	2016	27322543	375752	59674	316078	0.005383
Osteoarthritis	2	GCST002155	EBI GWAS Database	Evangelou E	TreatOA	2013	23989986	78750	11277	67473	2.91e-06
Type 2 Diabetes	13	26	MR Base	Morris AP	DIAGRAM	2012	22885922	69033	12171	56862	0.010713
Risk Factors
Alcohol Intake	6	NA	GSCAN (excl. UK Biobank & 23andMe)		GSCAN			226223			0.001161
Body Mass Index	69	835	MR Base	Locke AE	GIANT	2015	25673413	322135			0.016838
Cholesterol	2	307	MR Base	Shin SY	KORA & TwinsUK cohort	2014	24816252	7824			0.013013
Smoking Initiation	10	NA	GSCAN (excl. UK Biobank & 23andMe)		GSCAN			249171			0.000719
Systolic Blood Pressure	44	NA	Supplementary Table 7 of paper	Ehret GB		2016	27618452	201529			0.007475
Study Acronym	Meaning
BGAC & DRIVE	Breast Cancer Association Consortium & Discovery, Biology and Risk of Inherited Variants in Breast Cancer Consortium
CARDIoGRAM	Coronary Artery Disease Genome wide Replication and Meta-analysis
DIAGRAM	Diabetes Genetics Replication and Meta-analysis
EAGLE	Early Genetics and Lifecourse Epidemiology
GABRIEL	NA
GIANT	Genetic Investigation of Anthropometric Traits
GSCAN	GWAS & Sequencing Consortium of Alcohol and Nicotine use
IHGC	International Headache Genetics Consortium
SSGAC	Social Science Genetic Association Consortium
TreatOA	Translational Research in Europe Applied Technologies in Osteoarthritis
Other acronyms: SNPs = single nucleotide polymorphisms; GWAS = genome-wide association study

## Sheet: Table S3
Health Condition/Risk Factor	GWAS ID	GWAS Source	SNP	Effect Allele	Other Allele	EAF	Beta	SE	P	Units
Alcohol Intake		GSCAN (excl. UK Biobank & 23andMe)	rs11940694	G	A		0.023	0.00308	1.045e-13	1 drink
Alcohol Intake		GSCAN (excl. UK Biobank & 23andMe)	rs1229984	C	T		0.186	0.0105	3.253e-70	1 drink
Alcohol Intake		GSCAN (excl. UK Biobank & 23andMe)	rs2165670	A	G		0.025	0.00459	3.548e-08	1 drink
Alcohol Intake		GSCAN (excl. UK Biobank & 23andMe)	rs55872084	T	G		0.02	0.00359	1.562e-08	1 drink
Alcohol Intake		GSCAN (excl. UK Biobank & 23andMe)	rs676388	C	T		0.018	0.00307	2.508e-09	1 drink
Alcohol Intake		GSCAN (excl. UK Biobank & 23andMe)	rs7187575	T	C		0.02	0.00338	3.275e-09	1 drink
Asthma	44	MR Base	rs1295686	C	T	0.67	-0.14	0.0243138	9.017e-09	log odds
Asthma	44	MR Base	rs17843604	T	C	0.54	0.148	0.0241048	7.401e-10	log odds
Asthma	44	MR Base	rs1837253	C	T	0.74	0.149	0.0233551	2.039e-10	log odds
Asthma	44	MR Base	rs2284033	A	G	0.49	-0.113	0.0204191	2.854e-08	log odds
Asthma	44	MR Base	rs2290400	C	T	0.48	-0.174	0.0214498	5.07e-16	log odds
Asthma	44	MR Base	rs3771166	A	G	0.39	-0.14	0.0198881	2.104e-12	log odds
Asthma	44	MR Base	rs744910	A	G	0.5	-0.113	0.0204191	2.854e-08	log odds
Asthma	44	MR Base	rs992969	G	A	0.79	-0.171	0.0226974	5.289e-14	log odds
Body Mass Index	835	MR Base	rs1000940	G	A	0.23	0.019	0.0034	1.632e-08	SD (kg/m2)
Body Mass Index	835	MR Base	rs10132280	A	C	0.33	-0.023	0.0034	1.336e-11	SD (kg/m2)
Body Mass Index	835	MR Base	rs1016287	C	T	0.68	-0.023	0.0034	1.636e-11	SD (kg/m2)
Body Mass Index	835	MR Base	rs10182181	G	A	0.5	0.031	0.0031	4.031e-23	SD (kg/m2)
Body Mass Index	835	MR Base	rs10733682	G	A	0.57	-0.017	0.0031	1.99e-08	SD (kg/m2)
Body Mass Index	835	MR Base	rs10938397	G	A	0.43	0.04	0.0031	1.864e-38	SD (kg/m2)
Body Mass Index	835	MR Base	rs10968576	G	A	0.29	0.025	0.0033	4.507e-14	SD (kg/m2)
Body Mass Index	835	MR Base	rs11030104	G	A	0.2	-0.041	0.0038	1.221e-27	SD (kg/m2)
Body Mass Index	835	MR Base	rs11057405	A	G	0.09	-0.031	0.0055	2.38e-08	SD (kg/m2)
Body Mass Index	835	MR Base	rs11165643	T	C	0.57	0.022	0.0031	2.032e-12	SD (kg/m2)
Body Mass Index	835	MR Base	rs1167827	G	A	0.54	0.02	0.0033	9.287e-10	SD (kg/m2)
Body Mass Index	835	MR Base	rs11727676	C	T	0.07	-0.036	0.0064	2.222e-08	SD (kg/m2)
Body Mass Index	835	MR Base	rs12286929	G	A	0.43	0.022	0.0031	2.56e-12	SD (kg/m2)
Body Mass Index	835	MR Base	rs12429545	A	G	0.1	0.033	0.0047	1.191e-12	SD (kg/m2)
Body Mass Index	835	MR Base	rs12940622	A	G	0.46	-0.018	0.0031	4.333e-09	SD (kg/m2)
Body Mass Index	835	MR Base	rs12986742	C	T	0.5	0.021	0.0037	1.006e-08	SD (kg/m2)
Body Mass Index	835	MR Base	rs13021737	G	A	0.88	0.06	0.004	5.036e-51	SD (kg/m2)
Body Mass Index	835	MR Base	rs13078960	G	T	0.18	0.03	0.0039	2.629e-14	SD (kg/m2)
Body Mass Index	835	MR Base	rs13107325	T	C	0.12	0.048	0.0068	2.304e-12	SD (kg/m2)
Body Mass Index	835	MR Base	rs13191362	G	A	0.2	-0.028	0.0048	7.888e-09	SD (kg/m2)
Body Mass Index	835	MR Base	rs1516725	C	T	0.91	0.045	0.0046	1.078e-22	SD (kg/m2)
Body Mass Index	835	MR Base	rs1528435	T	C	0.58	0.018	0.0031	9.36e-09	SD (kg/m2)
Body Mass Index	835	MR Base	rs1558902	A	T	0.45	0.082	0.0031	1.93e-153	SD (kg/m2)
Body Mass Index	835	MR Base	rs16851483	T	G	0.09	0.048	0.0077	3.548e-10	SD (kg/m2)
Body Mass Index	835	MR Base	rs16951275	C	T	0.23	-0.031	0.0037	4.264e-17	SD (kg/m2)
Body Mass Index	835	MR Base	rs17001654	G	C	0.16	0.031	0.0053	7.76e-09	SD (kg/m2)
Body Mass Index	835	MR Base	rs17024393	C	T	0.04	0.066	0.0088	7.588e-14	SD (kg/m2)
Body Mass Index	835	MR Base	rs17066856	C	T	0.13	-0.04	0.0055	6.879e-13	SD (kg/m2)
Body Mass Index	835	MR Base	rs17094222	C	T	0.21	0.025	0.0038	5.653e-11	SD (kg/m2)
Body Mass Index	835	MR Base	rs17405819	C	T	0.37	-0.022	0.0033	1.138e-11	SD (kg/m2)
Body Mass Index	835	MR Base	rs17724992	G	A	0.31	-0.019	0.0035	2.976e-08	SD (kg/m2)
Body Mass Index	835	MR Base	rs1808579	T	C	0.47	-0.017	0.0031	7.161e-08	SD (kg/m2)
Body Mass Index	835	MR Base	rs1928295	C	T	0.42	-0.019	0.0031	1.324e-09	SD (kg/m2)
Body Mass Index	835	MR Base	rs2033529	G	A	0.26	0.019	0.0033	8.533e-09	SD (kg/m2)
Body Mass Index	835	MR Base	rs2033732	C	T	0.76	0.019	0.0035	4.118e-08	SD (kg/m2)
Body Mass Index	835	MR Base	rs205262	G	A	0.27	0.022	0.0035	2.714e-10	SD (kg/m2)
Body Mass Index	835	MR Base	rs2112347	G	T	0.38	-0.026	0.0031	3.786e-17	SD (kg/m2)
Body Mass Index	835	MR Base	rs2121279	T	C	0.12	0.024	0.0044	2.574e-08	SD (kg/m2)
Body Mass Index	835	MR Base	rs2176598	C	T	0.8	-0.02	0.0036	3.798e-08	SD (kg/m2)
Body Mass Index	835	MR Base	rs2207139	G	A	0.1	0.045	0.004	5.405e-29	SD (kg/m2)
Body Mass Index	835	MR Base	rs2245368	T	C	0.76	-0.032	0.0057	2.676e-08	SD (kg/m2)
Body Mass Index	835	MR Base	rs2287019	T	C	0.15	-0.036	0.0042	1.022e-17	SD (kg/m2)
Body Mass Index	835	MR Base	rs2365389	T	C	0.34	-0.02	0.0031	1.107e-10	SD (kg/m2)
Body Mass Index	835	MR Base	rs2820292	C	A	0.51	0.02	0.0031	3.168e-10	SD (kg/m2)
Body Mass Index	835	MR Base	rs29941	G	A	0.67	0.018	0.0033	3.485e-08	SD (kg/m2)
Body Mass Index	835	MR Base	rs3101336	C	T	0.65	0.033	0.0031	4.558e-27	SD (kg/m2)
Body Mass Index	835	MR Base	rs3736485	G	A	0.57	-0.018	0.0031	1.367e-08	SD (kg/m2)
Body Mass Index	835	MR Base	rs3817334	T	C	0.45	0.026	0.0031	2.873e-17	SD (kg/m2)
Body Mass Index	835	MR Base	rs3849570	A	C	0.37	0.019	0.0034	3.213e-08	SD (kg/m2)
Body Mass Index	835	MR Base	rs3888190	A	C	0.36	0.031	0.0031	2.11e-23	SD (kg/m2)
Body Mass Index	835	MR Base	rs4256980	G	C	0.72	0.021	0.0031	1.563e-11	SD (kg/m2)
Body Mass Index	835	MR Base	rs4740619	C	T	0.47	-0.018	0.0031	7.732e-09	SD (kg/m2)
Body Mass Index	835	MR Base	rs4889606	G	A	0.36	-0.018	0.0031	3.565e-09	SD (kg/m2)
Body Mass Index	835	MR Base	rs543874	G	A	0.27	0.048	0.0039	4.357e-35	SD (kg/m2)
Body Mass Index	835	MR Base	rs6477694	T	C	0.64	-0.017	0.0031	1.99e-08	SD (kg/m2)
Body Mass Index	835	MR Base	rs6567160	C	T	0.28	0.056	0.0036	8.223e-54	SD (kg/m2)
Body Mass Index	835	MR Base	rs657452	G	A	0.58	-0.023	0.0031	2.432e-13	SD (kg/m2)
Body Mass Index	835	MR Base	rs6656785	G	A	0.38	0.022	0.0031	2.56e-12	SD (kg/m2)
Body Mass Index	835	MR Base	rs6804842	G	A	0.57	0.019	0.0031	2.406e-09	SD (kg/m2)
Body Mass Index	835	MR Base	rs7138803	A	G	0.44	0.032	0.0031	2.951e-24	SD (kg/m2)
Body Mass Index	835	MR Base	rs7141420	T	C	0.62	0.023	0.0031	3.438e-14	SD (kg/m2)
Body Mass Index	835	MR Base	rs758747	T	C	0.27	0.023	0.0037	1.194e-09	SD (kg/m2)
Body Mass Index	835	MR Base	rs7599312	A	G	0.29	-0.022	0.0034	9.762e-11	SD (kg/m2)
Body Mass Index	835	MR Base	rs7899106	G	A	0.05	0.04	0.0071	2.646e-08	SD (kg/m2)
Body Mass Index	835	MR Base	rs7903146	T	C	0.25	-0.023	0.0034	5.887e-12	SD (kg/m2)
Body Mass Index	835	MR Base	rs879620	T	C	0.59	0.024	0.004	1.061e-09	SD (kg/m2)
Body Mass Index	835	MR Base	rs9400239	C	T	0.7	0.019	0.0033	1.22e-08	SD (kg/m2)
Body Mass Index	835	MR Base	rs9579083	C	G	0.23	0.03	0.0047	3.461e-10	SD (kg/m2)
Body Mass Index	835	MR Base	rs9926784	C	T	0.21	-0.026	0.0042	2.799e-10	SD (kg/m2)
Breast Carcinoma	GCST004988	EBI GWAS Database	rs10022462	T	C	0.56	-0.039	0.0098128	6.418e-05	log odds
Breast Carcinoma	GCST004988	EBI GWAS Database	rs10096351	G	A	0.54	0.105	0.0063776	1.816e-61	log odds
Breast Carcinoma	GCST004988	EBI GWAS Database	rs1011970	T	G	0.16	0.068	0.0119788	1.621e-08	log odds
Breast Carcinoma	GCST004988	EBI GWAS Database	rs10760444	A	G	0.43	0.03	0.0073948	6.408e-05	log odds
Breast Carcinoma	GCST004988	EBI GWAS Database	rs10816625	G	A	0.06	0.104	0.0183937	1.398e-08	log odds
Breast Carcinoma	GCST004988	EBI GWAS Database	rs10885405	T	C	0.46	0.047	0.0063776	3.072e-13	log odds
Breast Carcinoma	GCST004988	EBI GWAS Database	rs10941679	G	A	0.25	0.14	0.0110451	1.067e-36	log odds
Breast Carcinoma	GCST004988	EBI GWAS Database	rs10995201	G	A	0.16	-0.105	0.0114415	3.302e-20	log odds
Breast Carcinoma	GCST004988	EBI GWAS Database	rs11117758	A	G	0.79	0.051	0.0120924	2.218e-05	log odds
Breast Carcinoma	GCST004988	EBI GWAS Database	rs11135046	T	G	0.55	-0.072	0.0061224	1.12e-31	log odds
Breast Carcinoma	GCST004988	EBI GWAS Database	rs11199914	T	C	0.32	-0.041	0.0098128	3.182e-05	log odds
Breast Carcinoma	GCST004988	EBI GWAS Database	rs11205303	C	T	0.4	0.05	0.0063776	6.546e-15	log odds
Breast Carcinoma	GCST004988	EBI GWAS Database	rs11249433	G	A	0.41	0.104	0.0091939	7.327e-30	log odds
Breast Carcinoma	GCST004988	EBI GWAS Database	rs113577745	G	C	0.1	0.077	0.014176	5.668e-08	log odds
Breast Carcinoma	GCST004988	EBI GWAS Database	rs11571833	T	A	0.01	0.3	0.047201	2.044e-10	log odds
Breast Carcinoma	GCST004988	EBI GWAS Database	rs11583393	A	C	0.25	-0.04	0.007398	8.659e-08	log odds
Breast Carcinoma	GCST004988	EBI GWAS Database	rs11624333	C	T	0.26	-0.097	0.0071429	7.71e-42	log odds
Breast Carcinoma	GCST004988	EBI GWAS Database	rs11627032	C	T	0.25	-0.041	0.0098128	3.182e-05	log odds
Breast Carcinoma	GCST004988	EBI GWAS Database	rs11684853	T	G	0.56	-0.044	0.0061224	5.224e-13	log odds
Breast Carcinoma	GCST004988	EBI GWAS Database	rs117618124	C	T	0.95	0.117	0.020239	8.517e-09	log odds
Breast Carcinoma	GCST004988	EBI GWAS Database	rs11822830	G	A	0.6	0.048	0.0063776	3.635e-14	log odds
Breast Carcinoma	GCST004988	EBI GWAS Database	rs11977670	A	G	0.43	0.058	0.0096276	1.428e-09	log odds
Breast Carcinoma	GCST004988	EBI GWAS Database	rs12207986	A	G	0.47	-0.03	0.0073948	3.805e-05	log odds
Breast Carcinoma	GCST004988	EBI GWAS Database	rs12250948	C	T	0.78	-0.058	0.007398	6.92e-15	log odds
Breast Carcinoma	GCST004988	EBI GWAS Database	rs1230666	G	A	0.87	-0.059	0.0094388	3.564e-10	log odds
Breast Carcinoma	GCST004988	EBI GWAS Database	rs12422552	C	G	0.26	0.058	0.0096276	1.428e-09	log odds
Breast Carcinoma	GCST004988	EBI GWAS Database	rs12479355	G	A	0.79	0.041	0.0098128	3.182e-05	log odds
Breast Carcinoma	GCST004988	EBI GWAS Database	rs12519859	A	G	0.47	0.036	0.0063776	1.045e-08	log odds
Breast Carcinoma	GCST004988	EBI GWAS Database	rs12546444	T	A	0.9	0.073	0.0143085	3.94e-07	log odds
Breast Carcinoma	GCST004988	EBI GWAS Database	rs1268974	G	A	0.61	-0.079	0.0063776	1.704e-35	log odds
Breast Carcinoma	GCST004988	EBI GWAS Database	rs1292011	G	A	0.42	-0.083	0.0117579	1.327e-12	log odds
Breast Carcinoma	GCST004988	EBI GWAS Database	rs13066793	G	A	0.91	0.062	0.0167733	0.00022521	log odds
Breast Carcinoma	GCST004988	EBI GWAS Database	rs13267382	G	A	0.64	-0.03	0.0099081	0.00285167	log odds
Breast Carcinoma	GCST004988	EBI GWAS Database	rs1353747	G	T	0.09	-0.041	0.0170946	0.0169398	log odds
Breast Carcinoma	GCST004988	EBI GWAS Database	rs1552172	A	T	0.36	-0.038	0.0066327	8.442e-09	log odds
Breast Carcinoma	GCST004988	EBI GWAS Database	rs1685191	T	C	0.56	-0.059	0.0063776	3.984e-20	log odds
Breast Carcinoma	GCST004988	EBI GWAS Database	rs16991615	A	G	0.94	-0.095	0.0185611	2.822e-07	log odds
Breast Carcinoma	GCST004988	EBI GWAS Database	rs1707302	G	A	0.34	-0.041	0.0073948	3.383e-08	log odds
Breast Carcinoma	GCST004988	EBI GWAS Database	rs17156577	C	T	0.89	-0.049	0.0145812	0.00081958	log odds
Breast Carcinoma	GCST004988	EBI GWAS Database	rs17268829	C	T	0.72	-0.049	0.0097193	5.17e-07	log odds
Breast Carcinoma	GCST004988	EBI GWAS Database	rs17356907	G	A	0.3	-0.094	0.0069895	1.717e-41	log odds
Breast Carcinoma	GCST004988	EBI GWAS Database	rs17426269	A	G	0.85	-0.049	0.0122082	6.428e-05	log odds
Breast Carcinoma	GCST004988	EBI GWAS Database	rs17838698	T	C	0.3	0.052	0.0066327	6.453e-15	log odds
Breast Carcinoma	GCST004988	EBI GWAS Database	rs1973765	C	T	0.4	-0.082	0.0063776	1.431e-37	log odds
Breast Carcinoma	GCST004988	EBI GWAS Database	rs2016394	A	G	0.47	-0.051	0.007324	2.497e-12	log odds
Breast Carcinoma	GCST004988	EBI GWAS Database	rs202049448	C	T	0.66	0.051	0.0120924	2.218e-05	log odds
Breast Carcinoma	GCST004988	EBI GWAS Database	rs206966	T	C	0.84	-0.049	0.0122082	6.428e-05	log odds
Breast Carcinoma	GCST004988	EBI GWAS Database	rs2403907	A	C	0.32	-0.08	0.0068878	6.825e-31	log odds
Breast Carcinoma	GCST004988	EBI GWAS Database	rs2432539	G	A	0.4	0.03	0.0073948	6.408e-05	log odds
Breast Carcinoma	GCST004988	EBI GWAS Database	rs2506889	T	C	0.32	-0.062	0.0068878	4.303e-19	log odds
Breast Carcinoma	GCST004988	EBI GWAS Database	rs2787486	C	A	0.3	-0.073	0.0094493	1.591e-14	log odds
Breast Carcinoma	GCST004988	EBI GWAS Database	rs28512361	A	G	0.89	-0.049	0.0145812	0.00081958	log odds
Breast Carcinoma	GCST004988	EBI GWAS Database	rs2853669	G	A	0.31	-0.065	0.0068878	3.338e-21	log odds
Breast Carcinoma	GCST004988	EBI GWAS Database	rs2965183	A	G	0.65	-0.039	0.0098128	6.418e-05	log odds
Breast Carcinoma	GCST004988	EBI GWAS Database	rs2992756	C	T	0.49	0.058	0.0096276	1.428e-09	log odds
Breast Carcinoma	GCST004988	EBI GWAS Database	rs35383942	T	C	0.94	-0.113	0.0204191	2.854e-08	log odds
Breast Carcinoma	GCST004988	EBI GWAS Database	rs3769821	T	C	0.67	-0.056	0.0063776	8.059e-19	log odds
Breast Carcinoma	GCST004988	EBI GWAS Database	rs3821902	G	T	0.14	0.062	0.0089286	3.003e-12	log odds
Breast Carcinoma	GCST004988	EBI GWAS Database	rs3903072	T	G	0.47	-0.03	0.0099081	0.00211095	log odds
Breast Carcinoma	GCST004988	EBI GWAS Database	rs4233486	T	C	0.36	-0.03	0.0073948	3.805e-05	log odds
Breast Carcinoma	GCST004988	EBI GWAS Database	rs4286946	G	C	0.17	-0.08	0.0081633	1.271e-22	log odds
Breast Carcinoma	GCST004988	EBI GWAS Database	rs4442975	T	G	0.5	-0.117	0.0090311	4.295e-38	log odds
Breast Carcinoma	GCST004988	EBI GWAS Database	rs4496150	A	C	0.75	0.041	0.0098128	3.182e-05	log odds
Breast Carcinoma	GCST004988	EBI GWAS Database	rs4562056	T	G	0.67	-0.049	0.0097193	5.17e-07	log odds
Breast Carcinoma	GCST004988	EBI GWAS Database	rs4702131	C	T	0.56	-0.042	0.0063776	2.965e-11	log odds
Breast Carcinoma	GCST004988	EBI GWAS Database	rs4784227	T	C	0.24	0.207	0.0104138	6.2e-88	log odds
Breast Carcinoma	GCST004988	EBI GWAS Database	rs4820318	A	G	0.38	-0.047	0.0063776	9.477e-14	log odds
Breast Carcinoma	GCST004988	EBI GWAS Database	rs4848599	C	T	0.88	0.093	0.009949	6.733e-21	log odds
Breast Carcinoma	GCST004988	EBI GWAS Database	rs4971059	A	G	0.65	-0.049	0.0097193	5.17e-07	log odds
Breast Carcinoma	GCST004988	EBI GWAS Database	rs4973768	T	C	0.47	0.104	0.0091939	7.327e-30	log odds
Breast Carcinoma	GCST004988	EBI GWAS Database	rs527616	G	C	0.38	-0.03	0.0073948	3.805e-05	log odds
Breast Carcinoma	GCST004988	EBI GWAS Database	rs56387622	C	T	0.1	-0.094	0.0107143	1.469e-18	log odds
Breast Carcinoma	GCST004988	EBI GWAS Database	rs58058861	A	G	0.79	-0.058	0.0119788	1.148e-06	log odds
Breast Carcinoma	GCST004988	EBI GWAS Database	rs6001982	A	C	0.11	0.121	0.0102041	2.777e-32	log odds
Breast Carcinoma	GCST004988	EBI GWAS Database	rs60954078	G	A	0.07	0.182	0.0102041	6.281e-71	log odds
Breast Carcinoma	GCST004988	EBI GWAS Database	rs6122906	G	A	0.82	-0.049	0.0097193	5.17e-07	log odds
Breast Carcinoma	GCST004988	EBI GWAS Database	rs62048402	A	G	0.42	-0.062	0.0063776	1.315e-22	log odds
Breast Carcinoma	GCST004988	EBI GWAS Database	rs62331150	T	G	0.23	0.049	0.007398	2.43e-11	log odds
Breast Carcinoma	GCST004988	EBI GWAS Database	rs62355901	C	T	0.16	0.173	0.0076531	1.17e-113	log odds
Breast Carcinoma	GCST004988	EBI GWAS Database	rs62485509	T	G	0.23	-0.054	0.0079082	5.516e-12	log odds
Breast Carcinoma	GCST004988	EBI GWAS Database	rs630965	T	C	0.62	0.099	0.0063776	1.482e-54	log odds
Breast Carcinoma	GCST004988	EBI GWAS Database	rs6436017	G	A	0.5	0.04	0.0061224	7.173e-11	log odds
Breast Carcinoma	GCST004988	EBI GWAS Database	rs6472903	T	G	0.83	0.062	0.0119788	2.399e-07	log odds
Breast Carcinoma	GCST004988	EBI GWAS Database	rs6562760	G	A	0.76	0.051	0.0120924	2.218e-05	log odds
Breast Carcinoma	GCST004988	EBI GWAS Database	rs6569648	T	C	0.24	-0.062	0.0119788	2.399e-07	log odds
Breast Carcinoma	GCST004988	EBI GWAS Database	rs6596100	T	C	0.75	0.062	0.0119788	2.399e-07	log odds
Breast Carcinoma	GCST004988	EBI GWAS Database	rs6597981	G	A	0.48	-0.041	0.007324	2.493e-08	log odds
Breast Carcinoma	GCST004988	EBI GWAS Database	rs6725517	G	A	0.59	0.041	0.0098128	3.182e-05	log odds
Breast Carcinoma	GCST004988	EBI GWAS Database	rs6776003	A	G	0.42	0.039	0.0063776	6.495e-10	log odds
Breast Carcinoma	GCST004988	EBI GWAS Database	rs6787391	T	C	0.38	0.057	0.0063776	6.08e-19	log odds
Breast Carcinoma	GCST004988	EBI GWAS Database	rs68056147	A	G	0.3	0.05	0.0068878	3.496e-13	log odds
Breast Carcinoma	GCST004988	EBI GWAS Database	rs6815814	C	A	0.74	-0.058	0.0096276	1.428e-09	log odds
Breast Carcinoma	GCST004988	EBI GWAS Database	rs6882649	T	G	0.34	-0.03	0.0099081	0.00211095	log odds
Breast Carcinoma	GCST004988	EBI GWAS Database	rs6904031	T	A	0.06	0.131	0.0127551	6.918e-25	log odds
Breast Carcinoma	GCST004988	EBI GWAS Database	rs7072776	G	A	0.71	-0.049	0.0097193	5.17e-07	log odds
Breast Carcinoma	GCST004988	EBI GWAS Database	rs7149262	A	C	0.21	-0.072	0.007398	1.287e-22	log odds
Breast Carcinoma	GCST004988	EBI GWAS Database	rs71557345	A	G	0.93	0.083	0.0234203	0.00037053	log odds
Breast Carcinoma	GCST004988	EBI GWAS Database	rs71559437	A	G	0.88	0.073	0.0143085	3.94e-07	log odds
Breast Carcinoma	GCST004988	EBI GWAS Database	rs7223535	A	G	0.27	-0.044	0.0071429	7.946e-10	log odds
Breast Carcinoma	GCST004988	EBI GWAS Database	rs7258465	C	T	0.34	-0.072	0.0063776	6.036e-30	log odds
Breast Carcinoma	GCST004988	EBI GWAS Database	rs72658071	T	A	0.09	0.118	0.0107143	2.678e-28	log odds
Breast Carcinoma	GCST004988	EBI GWAS Database	rs72755295	G	A	0.03	0.14	0.0245265	1.209e-08	log odds
Breast Carcinoma	GCST004988	EBI GWAS Database	rs7297051	T	C	0.24	-0.117	0.0113397	8.985e-25	log odds
Breast Carcinoma	GCST004988	EBI GWAS Database	rs7500067	G	A	0.23	0.079	0.007398	2.648e-26	log odds
Breast Carcinoma	GCST004988	EBI GWAS Database	rs7697216	C	T	0.88	0.104	0.0096939	8.37e-27	log odds
Breast Carcinoma	GCST004988	EBI GWAS Database	rs7707921	A	T	0.25	-0.041	0.0098128	3.182e-05	log odds
Breast Carcinoma	GCST004988	EBI GWAS Database	rs77528541	T	G	0.87	0.051	0.0144436	0.00038336	log odds
Breast Carcinoma	GCST004988	EBI GWAS Database	rs78540526	T	C	0.08	0.276	0.0127551	1.1e-103	log odds
Breast Carcinoma	GCST004988	EBI GWAS Database	rs7971	G	A	0.65	0.041	0.0098128	3.182e-05	log odds
Breast Carcinoma	GCST004988	EBI GWAS Database	rs848087	G	A	0.57	-0.043	0.0063776	2.151e-11	log odds
Breast Carcinoma	GCST004988	EBI GWAS Database	rs9361840	G	A	0.24	0.054	0.0071429	3.619e-14	log odds
Breast Carcinoma	GCST004988	EBI GWAS Database	rs941764	G	A	0.35	0.03	0.0073948	6.408e-05	log odds
Breast Carcinoma	GCST004988	EBI GWAS Database	rs9693444	C	A	0.68	-0.058	0.0096276	1.428e-09	log odds
Breast Carcinoma	GCST004988	EBI GWAS Database	rs9833888	T	G	0.78	-0.058	0.0096276	1.428e-09	log odds
Cholesterol	307	MR Base	rs445925	A	G	0.08	-0.025	0.004	4.105e-10	log10 units
Cholesterol	307	MR Base	rs602633	G	T	0.78	0.01	0.0017	1.973e-09	log10 units
Coronary Heart Disease	8	MR Base	rs10455872	G	A	0.06	0.278	0.038112	3.079e-13	log odds
Coronary Heart Disease	8	MR Base	rs1122608	T	G	0.23	-0.127	0.0208429	9.733e-10	log odds
Coronary Heart Disease	8	MR Base	rs11556924	T	C	0.38	-0.091	0.0151329	2.216e-09	log odds
Coronary Heart Disease	8	MR Base	rs12190287	G	C	0.38	-0.103	0.0156807	4.645e-11	log odds
Coronary Heart Disease	8	MR Base	rs1333045	C	T	0.53	0.226	0.019183	4.628e-32	log odds
Coronary Heart Disease	8	MR Base	rs17114036	G	A	0.09	-0.145	0.0255686	1.431e-08	log odds
Coronary Heart Disease	8	MR Base	rs2219939	A	G	0.76	-0.099	0.016288	1.206e-09	log odds
Coronary Heart Disease	8	MR Base	rs2306374	C	T	0.18	0.108	0.019636	3.343e-08	log odds
Coronary Heart Disease	8	MR Base	rs2351524	C	T	0.88	-0.139	0.0206229	1.755e-11	log odds
Coronary Heart Disease	8	MR Base	rs4714955	T	C	0.36	-0.1	0.0145058	6.025e-12	log odds
Coronary Heart Disease	8	MR Base	rs599839	A	G	0.78	0.107	0.0169259	2.886e-10	log odds
Coronary Heart Disease	8	MR Base	rs7651039	C	T	0.54	0.142	0.0252631	1.849e-08	log odds
Coronary Heart Disease	8	MR Base	rs9351814	C	A	0.38	-0.08	0.0141883	2.025e-08	log odds
Coronary Heart Disease	8	MR Base	rs964184	C	G	0.87	-0.126	0.0204991	8.014e-10	log odds
Coronary Heart Disease	8	MR Base	rs9982601	T	C	0.15	0.164	0.0262564	4.218e-10	log odds
Depression	1187	MR Base	rs10149470	G	A		0.029	0.0049	3.266e-09	log odds
Depression	1187	MR Base	rs10950398	A	G		0.027	0.0049	2.001e-08	log odds
Depression	1187	MR Base	rs10959913	G	T		-0.033	0.0057	4.658e-09	log odds
Depression	1187	MR Base	rs11135349	C	A		0.029	0.0048	9.093e-10	log odds
Depression	1187	MR Base	rs11643192	A	C		0.027	0.0049	3.575e-08	log odds
Depression	1187	MR Base	rs11663393	A	G		0.028	0.0049	1.399e-08	log odds
Depression	1187	MR Base	rs11682175	C	T		0.028	0.0048	4.787e-09	log odds
Depression	1187	MR Base	rs1226412	T	C		0.033	0.0059	1.828e-08	log odds
Depression	1187	MR Base	rs12552	G	A		-0.043	0.0048	4.006e-19	log odds
Depression	1187	MR Base	rs12666117	A	G		0.027	0.0048	1.139e-08	log odds
Depression	1187	MR Base	rs12958048	G	A		-0.034	0.0051	3.405e-11	log odds
Depression	1187	MR Base	rs1354115	A	C		0.028	0.0049	1.784e-08	log odds
Depression	1187	MR Base	rs1363104	G	C		-0.031	0.0048	6.069e-11	log odds
Depression	1187	MR Base	rs1432639	A	C		0.039	0.005	6.195e-15	log odds
Depression	1187	MR Base	rs159963	A	C		-0.027	0.0049	3.579e-08	log odds
Depression	1187	MR Base	rs17727765	C	T		0.051	0.0088	7.807e-09	log odds
Depression	1187	MR Base	rs1806153	T	G		0.036	0.0059	9.433e-10	log odds
Depression	1187	MR Base	rs2005864	T	C		0.028	0.0049	8.673e-09	log odds
Depression	1187	MR Base	rs2389016	T	C		0.031	0.0053	8.678e-09	log odds
Depression	1187	MR Base	rs247910	G	A		0.032	0.0049	1.286e-10	log odds
Depression	1187	MR Base	rs34215985	G	C		0.037	0.0063	3.216e-09	log odds
Depression	1187	MR Base	rs4074723	C	A		0.027	0.0049	3.579e-08	log odds
Depression	1187	MR Base	rs4904738	C	T		0.029	0.0049	3.663e-09	log odds
Depression	1187	MR Base	rs5758265	A	G		0.031	0.0054	9.382e-09	log odds
Depression	1187	MR Base	rs61867293	T	C		-0.037	0.0061	8.718e-10	log odds
Depression	1187	MR Base	rs62099069	T	A		0.028	0.0049	1.249e-08	log odds
Depression	1187	MR Base	rs6905391	A	G		-0.044	0.0069	1.364e-10	log odds
Depression	1187	MR Base	rs7198928	C	T		-0.028	0.005	1.343e-08	log odds
Depression	1187	MR Base	rs7430565	A	G		-0.029	0.0048	1.971e-09	log odds
Depression	1187	MR Base	rs76485002	G	A		-0.109	0.018	1.551e-09	log odds
Depression	1187	MR Base	rs7856424	T	C		-0.031	0.0053	7.729e-09	log odds
Depression	1187	MR Base	rs8025231	C	A		0.034	0.0048	1.64e-12	log odds
Depression	1187	MR Base	rs8063603	A	G		-0.031	0.0053	6.202e-09	log odds
Depression	1187	MR Base	rs915057	G	A		0.03	0.0049	9.269e-10	log odds
Depression	1187	MR Base	rs9402472	A	G		0.033	0.0059	2.985e-08	log odds
Depression	1187	MR Base	rs9427672	G	A		0.032	0.0058	3.122e-08	log odds
Eczema	996	MR Base	rs10790275	C	G	0.75	0.122	0.0218529	2.111e-08	log odds
Eczema	996	MR Base	rs12144049	T	C	0.68	-0.202	0.0186406	2.589e-27	log odds
Eczema	996	MR Base	rs12188917	C	T	0.21	0.17	0.0215238	2.762e-15	log odds
Eczema	996	MR Base	rs12334935	A	G	0.47	0.093	0.0168776	4.083e-08	log odds
Eczema	996	MR Base	rs2212434	T	C	0.45	0.129	0.0168787	2e-14	log odds
Eczema	996	MR Base	rs2918299	T	C	0.17	0.143	0.0229551	5.28e-10	log odds
Eczema	996	MR Base	rs3120745	G	A	0.69	-0.107	0.0195755	4.62e-08	log odds
Eczema	996	MR Base	rs4151657	C	T	0.34	0.102	0.0176565	7.661e-09	log odds
Eczema	996	MR Base	rs479844	G	A	0.55	0.144	0.0170384	3.267e-17	log odds
Eczema	996	MR Base	rs6062486	A	G	0.65	0.105	0.0187255	2.343e-08	log odds
Eczema	996	MR Base	rs6419573	C	T	0.71	-0.124	0.0196501	2.829e-10	log odds
Eczema	996	MR Base	rs8066625	A	G	0.11	0.176	0.031912	3.752e-08	log odds
Migraine Disorder	GCST003720	EBI GWAS Database	rs10155855	T	A	0.05	0.077	0.0164639	2.946e-06	log odds
Migraine Disorder	GCST003720	EBI GWAS Database	rs10218452	G	A	0.22	0.104	0.0068641	3.345e-52	log odds
Migraine Disorder	GCST003720	EBI GWAS Database	rs1024905	C	G	0.53	-0.058	0.0096276	1.428e-09	log odds
Migraine Disorder	GCST003720	EBI GWAS Database	rs10456100	T	C	0.28	0.058	0.0072546	9.588e-16	log odds
Migraine Disorder	GCST003720	EBI GWAS Database	rs10895275	A	T	0.33	0.039	0.007324	8.551e-08	log odds
Migraine Disorder	GCST003720	EBI GWAS Database	rs11031122	C	T	0.24	0.039	0.007324	8.551e-08	log odds
Migraine Disorder	GCST003720	EBI GWAS Database	rs11172113	C	T	0.42	-0.105	0.0045966	2.83e-116	log odds
Migraine Disorder	GCST003720	EBI GWAS Database	rs11624776	C	A	0.31	-0.041	0.007324	2.493e-08	log odds
Migraine Disorder	GCST003720	EBI GWAS Database	rs12260159	A	G	0.07	-0.083	0.0140459	2.914e-09	log odds
Migraine Disorder	GCST003720	EBI GWAS Database	rs1268083	C	T	0.48	-0.041	0.004906	8.729e-17	log odds
Migraine Disorder	GCST003720	EBI GWAS Database	rs13078967	C	A	0.03	-0.139	0.0221968	3.519e-10	log odds
Migraine Disorder	GCST003720	EBI GWAS Database	rs138556413	T	C	0.03	-0.128	0.0223917	1.137e-08	log odds
Migraine Disorder	GCST003720	EBI GWAS Database	rs144017103	T	C	0.02	-0.163	0.0608191	0.00753633	log odds
Migraine Disorder	GCST003720	EBI GWAS Database	rs1572668	G	A	0.48	0.039	0.0073948	1.134e-07	log odds
Migraine Disorder	GCST003720	EBI GWAS Database	rs17857135	C	T	0.17	0.058	0.0096276	1.428e-09	log odds
Migraine Disorder	GCST003720	EBI GWAS Database	rs186166891	T	A	0.11	0.086	0.0116505	1.394e-13	log odds
Migraine Disorder	GCST003720	EBI GWAS Database	rs1925950	A	G	0.65	-0.068	0.0071196	2.036e-21	log odds
Migraine Disorder	GCST003720	EBI GWAS Database	rs2078371	C	T	0.12	0.104	0.0091939	7.327e-30	log odds
Migraine Disorder	GCST003720	EBI GWAS Database	rs2223089	C	G	0.08	-0.073	0.0118674	9.647e-10	log odds
Migraine Disorder	GCST003720	EBI GWAS Database	rs2506142	G	A	0.17	0.058	0.0072546	9.588e-16	log odds
Migraine Disorder	GCST003720	EBI GWAS Database	rs4081947	G	A	0.34	0.03	0.0148645	0.0467511	log odds
Migraine Disorder	GCST003720	EBI GWAS Database	rs4814864	C		0.26	0.068	0.0071196	2.036e-21	log odds
Migraine Disorder	GCST003720	EBI GWAS Database	rs4839827	T	C	0.53	-0.049	0.007324	2.707e-11	log odds
Migraine Disorder	GCST003720	EBI GWAS Database	rs4910165	G	C	0.67	0.062	0.0192621	0.00131685	log odds
Migraine Disorder	GCST003720	EBI GWAS Database	rs561561	T	A	0.12	-0.062	0.0119788	2.399e-07	log odds
Migraine Disorder	GCST003720	EBI GWAS Database	rs566529	T	G	0.15	-0.062	0.0096276	1.303e-10	log odds
Migraine Disorder	GCST003720	EBI GWAS Database	rs6478241	G	A	0.64	-0.049	0.0072546	1.751e-11	log odds
Migraine Disorder	GCST003720	EBI GWAS Database	rs6791480	T	C	0.31	0.039	0.007324	8.551e-08	log odds
Migraine Disorder	GCST003720	EBI GWAS Database	rs75213074	T	C	0.03	-0.117	0.0182293	1.63e-10	log odds
Migraine Disorder	GCST003720	EBI GWAS Database	rs9349379	G	A	0.41	-0.073	0.0095376	2.765e-14	log odds
Osteoarthritis	GCST002155	EBI GWAS Database	rs3757837	C	T	0.06	0.239	0.0519969	4.291e-06	log odds
Osteoarthritis	GCST002155	EBI GWAS Database	rs6094710	A	G	0.04	0.247	0.041783	3.46e-09	log odds
Smoking Initiation		GSCAN (excl. UK Biobank & 23andMe)	rs12441907	A	C		-0.016	0.0031	2.063e-07	log odds
Smoking Initiation		GSCAN (excl. UK Biobank & 23andMe)	rs1355334	A	T		0.012	0.00257	1.401e-06	log odds
Smoking Initiation		GSCAN (excl. UK Biobank & 23andMe)	rs1979004	A	T		0.009	0.00258	0.00031257	log odds
Smoking Initiation		GSCAN (excl. UK Biobank & 23andMe)	rs2162965	T	C		0.016	0.00288	4.998e-08	log odds
Smoking Initiation		GSCAN (excl. UK Biobank & 23andMe)	rs2186874	C	T		0.014	0.00249	1.491e-08	log odds
Smoking Initiation		GSCAN (excl. UK Biobank & 23andMe)	rs3001723	A	G		0.014	0.00268	3.189e-07	log odds
Smoking Initiation		GSCAN (excl. UK Biobank & 23andMe)	rs6756212	T	C		-0.014	0.00243	8.346e-09	log odds
Smoking Initiation		GSCAN (excl. UK Biobank & 23andMe)	rs7613360	T	C		0.014	0.00256	8.72e-08	log odds
Smoking Initiation		GSCAN (excl. UK Biobank & 23andMe)	rs77311064	A	G		0.02	0.00441	3.731e-06	log odds
Smoking Initiation		GSCAN (excl. UK Biobank & 23andMe)	rs883323	T	C		-0.014	0.00253	7.637e-08	log odds
Systolic BP	d_01	download	rs10760117	G	T	0.59	-0.334	0.0599	2.558e-08	unit
Systolic BP	d_01	download	rs11105354	G	A	0.16	-0.909	0.0811	3.921e-29	unit
Systolic BP	d_01	download	rs11128722	A	G	0.56	-0.383	0.0614	4.347e-10	unit
Systolic BP	d_01	download	rs12243859	T	C	0.33	-0.401	0.0614	6.19e-11	unit
Systolic BP	d_01	download	rs12247028	A	G	0.61	-0.364	0.0631	8.144e-09	unit
Systolic BP	d_01	download	rs12627651	A	G	0.29	0.502	0.0684	2.035e-13	unit
Systolic BP	d_01	download	rs12656497	C	T	0.6	0.487	0.0598	3.726e-16	unit
Systolic BP	d_01	download	rs12705390	A	G	0.23	0.619	0.0689	2.752e-19	unit
Systolic BP	d_01	download	rs12958173	C	A	0.69	-0.386	0.0634	1.164e-09	unit
Systolic BP	d_01	download	rs13107325	T	C	0.07	-0.837	0.1272	4.699e-11	unit
Systolic BP	d_01	download	rs1327235	G	A	0.46	0.395	0.0591	2.226e-11	unit
Systolic BP	d_01	download	rs1361831	C	T	0.46	0.482	0.0578	7.164e-17	unit
Systolic BP	d_01	download	rs1371182	T	C	0.44	-0.444	0.058	1.905e-14	unit
Systolic BP	d_01	download	rs1450271	T	C	0.47	0.413	0.0594	3.495e-12	unit
Systolic BP	d_01	download	rs1458038	T	C	0.3	0.659	0.0652	5.542e-24	unit
Systolic BP	d_01	download	rs1620668	G	A	0.18	0.535	0.0756	1.476e-12	unit
Systolic BP	d_01	download	rs17010957	C	T	0.14	0.498	0.0824	1.518e-09	unit
Systolic BP	d_01	download	rs17037390	A	G	0.15	-0.908	0.0813	5.578e-29	unit
Systolic BP	d_01	download	rs17608766	C	T	0.15	0.658	0.083	2.276e-15	unit
Systolic BP	d_01	download	rs1799945	G	C	0.14	0.598	0.0858	3.203e-12	unit
Systolic BP	d_01	download	rs2291435	T	C	0.51	-0.378	0.0586	1.066e-10	unit
Systolic BP	d_01	download	rs2493134	C	T	0.42	0.413	0.0578	9.442e-13	unit
Systolic BP	d_01	download	rs2521501	T	A	0.32	0.639	0.0694	3.25e-20	unit
Systolic BP	d_01	download	rs2586886	T	C	0.6	-0.403	0.0586	5.752e-12	unit
Systolic BP	d_01	download	rs2594992	C	A	0.39	0.334	0.0598	2.289e-08	unit
Systolic BP	d_01	download	rs2898290	C	T	0.51	-0.377	0.0581	8.751e-11	unit
Systolic BP	d_01	download	rs3184504	C	T	0.53	-0.498	0.062	1.022e-15	unit
Systolic BP	d_01	download	rs3735533	C	T	0.92	0.798	0.1064	6.382e-14	unit
Systolic BP	d_01	download	rs3741378	T	C	0.14	-0.486	0.0842	8.002e-09	unit
Systolic BP	d_01	download	rs4691707	A	G	0.65	-0.349	0.0602	6.94e-09	unit
Systolic BP	d_01	download	rs592373	A	G	0.64	0.484	0.0632	1.98e-14	unit
Systolic BP	d_01	download	rs6026748	A	G	0.13	0.867	0.0894	3.042e-22	unit
Systolic BP	d_01	download	rs633185	C	G	0.71	0.521	0.067	7.05e-15	unit
Systolic BP	d_01	download	rs6442101	T	C	0.69	0.396	0.062	1.638e-10	unit
Systolic BP	d_01	download	rs6779380	T	C	0.54	-0.439	0.0596	1.829e-13	unit
Systolic BP	d_01	download	rs6919440	A	G	0.57	-0.337	0.0576	4.895e-09	unit
Systolic BP	d_01	download	rs7076398	A	T	0.19	-0.563	0.0764	1.718e-13	unit
Systolic BP	d_01	download	rs711737	C	A	0.4	-0.334	0.0583	9.703e-09	unit
Systolic BP	d_01	download	rs7213273	A	G	0.66	-0.413	0.0663	4.732e-10	unit
Systolic BP	d_01	download	rs740746	A	G	0.73	0.486	0.0672	4.702e-13	unit
Systolic BP	d_01	download	rs7515635	C	T	0.53	-0.336	0.0572	4.481e-09	unit
Systolic BP	d_01	download	rs932764	G	A	0.45	0.495	0.0592	6.558e-17	unit
Systolic BP	d_01	download	rs936226	T	C	0.72	-0.549	0.0672	3.055e-16	unit
Systolic BP	d_01	download	rs943037	T	C	0.09	-1.133	0.1046	2.384e-27	unit
Type 2 Diabetes	26	MR Base	rs10954284	A	T		-0.095	0.0161657	3.728e-09	log odds
Type 2 Diabetes	26	MR Base	rs11709077	A	G		-0.157	0.0261873	2.03e-09	log odds
Type 2 Diabetes	26	MR Base	rs1801214	T	C		0.113	0.0182293	5.073e-10	log odds
Type 2 Diabetes	26	MR Base	rs2383208	G	A		-0.166	0.0236974	2.859e-12	log odds
Type 2 Diabetes	26	MR Base	rs3802177	A	G		-0.148	0.0241048	7.401e-10	log odds
Type 2 Diabetes	26	MR Base	rs3915932	C	G		-0.095	0.0185611	2.822e-07	log odds
Type 2 Diabetes	26	MR Base	rs4506565	T	A		0.315	0.0186289	4.569e-64	log odds
Type 2 Diabetes	26	MR Base	rs5015480	T	C		-0.14	0.0177534	3.479e-15	log odds
Type 2 Diabetes	26	MR Base	rs7651090	G	A		0.122	0.0180679	1.339e-11	log odds
Type 2 Diabetes	26	MR Base	rs7933855	A	G		0.113	0.0204191	2.854e-08	log odds
Type 2 Diabetes	26	MR Base	rs864745	C	T		-0.113	0.0160206	1.506e-12	log odds
Type 2 Diabetes	26	MR Base	rs9368222	A	C		0.191	0.0190621	1.525e-23	log odds
Type 2 Diabetes	26	MR Base	rs9936385	C	T		0.122	0.020239	1.553e-09	log odds

## Sheet: Table S4
Outcome	UK Biobank question	UK Biobank Question ID	Categorisation
Economic Outcomes
Household Income*	Average total household income before tax	738	Numerical categories, made continuous
Townsend Deprivation Index	Townsend deprivation index at recruitment	189	Continuous, higher is more deprived
Non-employed** versus employed or retired	Current employment status	6142	Categories, made binary (non-employed versus employed or retired)
Non-employed** versus employed (retired excluded)	Current employment status	6142	Categories, made binary (non-employed versus employed, retired excluded)
Retired versus employed (non-employed excluded)	Current employment status	6142	Categories, made binary (retired versus employed, non-employed excluded)
Skilled versus unskilled work	Job code	132	Categories, made binary (job codes 1-5 [skilled] versus job codes 6-9 [unskilled])
Degree status	Qualifications	6138	Categories, made binary (university degree versus not)
Owned accommodation	Own or rent accommodation lived in	680	Categories, made binary (house owned versus not)
Social Contact and Wellbeing Outcomes
Able to confide frequently	Able to confide	2110	Ordered categories, made binary (frequency ≥ once per week versus less)
Friend/family visits frequently	Frequency of friend/family visits	1031	Ordered categories, made binary (frequency ≥ once per week versus less)
Cohabiting	How are people in household related to participant	6141	Binary (cohabiting with partner versus not)
Any leisure/social activity	Leisure/social activities	6160	Categories, made binary (any activity versus none)
Lonely	Loneliness, isolation	2020	Binary (yes versus no)
Happy	Happiness	4526	Likert scale, made binary (extremely/very/moderately happy versus not)
Satisfied with family relationship	Family relationship satisfaction	4559	Likert scale, made binary (extremely/very/moderately happy versus not)
Satisfied with financial situation	Financial situation satisfaction	4581	Likert scale, made binary (extremely/very/moderately happy versus not)
Satisfied with friendships	Friendships satisfaction	4570	Likert scale, made binary (extremely/very/moderately happy versus not)
Satisfied with health	Health satisfaction	4548	Likert scale, made binary (extremely/very/moderately happy versus not)
Satisfied with work/job	Work/job satisfaction	4537	Likert scale, made binary (extremely/very/moderately happy versus not)
Senstivity Outcomes
Household Income (retired excluded)*	Average total household income before tax	738	Numerical categories, made continuous (retired excluded)
Household Income (equivalised)*	Average total household income before tax	738	Numerical categories, made continuous, divided by the number of household members
Household Income (>£52,000)	Average total household income before tax	738	Numerical categories, made binary (income ≥ £52,000 versus <£52,000)
Townsend Deprivation Index (highest third)	Townsend deprivation index at recruitment	189	Continuous, made binary (highest third versus other two thirds)
Non-employed** versus employed or retired (≥65 years excluded)	Current employment status	6142	Categories, made binary (non-employed versus employed or retired), participants >65 years excluded
Non-employed** versus employed (retired excluded) (≥65 years excluded)	Current employment status	6142	Categories, made binary (non-employed versus employed, retired excluded), participants >65 years excluded
Retired versus employed (non-employed excluded) (≥65 years excluded)	Current employment status	6142	Categories, made binary (retired versus employed, non-employed excluded), participants >65 years excluded
*Income categories assigned values as follows: <£18,000 = £15,000; £18,000 to £30,999 = £24,500; £31,000 to £51,999 = £41,500; £52,000 to £100,000 = £76,000; >£100,000 = £150,000
**Non-employed defined as either: looking after home and/or family; unable to work because of sickness or disability; unemployed; doing unpaid or voluntary work; full or part-time student

## Sheet: Table S5
Health Condition/Risk Factor	Sample	Number of SNPs	Sample Size	Cases (N)	Controls (N)	R2
Health Conditions
Asthma	1	35	168624	21367	147257	0.0118378
Asthma	2	34	168373	21465	146908	0.012151
Breast Cancer	1	7	91004	3797	87207	0.00833819
Breast Cancer	2	5	90279	3754	86525	0.00571996
Coronary Heart Disease	1	6	168624	8027	160597	0.00330853
Coronary Heart Disease	2	4	168373	8028	160345	0.00357748
Eczema	1	6	168624	4410	164214	0.00532667
Eczema	2	4	168373	4275	164098	0.00623639
Migraine	1	5	168624	5297	163327	0.00323211
Migraine	2	4	168373	5306	163067	0.00256202
Osteoarthritis	1	3	168624	18426	150198	6.23014e-05
Osteoarthritis	2	1	168373	18257	150116	2.95698e-06
Type 2 Diabetes	2	18	167836	7553	160283	0.0113158
Type 2 Diabetes	2	18	167618	7587	160031	0.0122479
Risk Factors
Alcohol Intake	1	7	126140			0.00286015
Alcohol Intake	2	9	126438			0.0031258
Body Mass Index	1	112	168066			0.0214731
Body Mass Index	2	110	167850			0.0217113
Cholesterol	1	89	160821			0.0650795
Cholesterol	2	93	160461			0.0678785
Lifetime Smoking	1	13	168024			0.00179512
Lifetime Smoking	2	13	167805			0.00213646
Smoking Initiation	1	15	168024	49695	118329	0.00106181
Smoking Initiation	2	15	167805	49301	118504	0.00103537
Systolic BP	1	50	168449			0.00706366
Systolic BP	2	40	168235			0.00709623

## Sheet: Table S6
Health Condition/Risk Factor	Sample	SNP	Effect Allele	Other Allele	EAF	Beta	SE	P	Units of Outcome
Alcohol Intake	1	rs11604680	G	A	0.32	-0.385	0.0669276	8.574e-09	Units of alcohol
Alcohol Intake	1	rs11940694	G	A	0.61	0.452	0.0645593	2.463e-12	Units of alcohol
Alcohol Intake	1	rs1229984	C	T	0.98	3.499	0.218964	1.747e-57	Units of alcohol
Alcohol Intake	1	rs1260326	C	T	0.61	0.501	0.0640588	5.123e-15	Units of alcohol
Alcohol Intake	1	rs55938136	G	A	0.23	-0.492	0.0745127	4.143e-11	Units of alcohol
Alcohol Intake	1	rs578102530	A	G	0.19	-0.609	0.0845774	6.032e-13	Units of alcohol
Alcohol Intake	1	rs62305782	T	C	0.12	0.575	0.10002	9.059e-09	Units of alcohol
Alcohol Intake	2	rs116956554	A	G	0.21	-0.532	0.0785495	1.218e-11	Units of alcohol
Alcohol Intake	2	rs1229984	C	T	0.98	3.336	0.223396	1.992e-50	Units of alcohol
Alcohol Intake	2	rs1260326	C	T	0.61	0.487	0.0641931	3.293e-14	Units of alcohol
Alcohol Intake	2	rs13135092	G	A	0.08	-0.789	0.114485	5.471e-12	Units of alcohol
Alcohol Intake	2	rs17601612	C	G	0.38	-0.478	0.0649175	1.72e-13	Units of alcohol
Alcohol Intake	2	rs35538052	A	G	0.37	-0.472	0.0651702	4.511e-13	Units of alcohol
Alcohol Intake	2	rs539447	G	A	0.51	0.361	0.062753	8.414e-09	Units of alcohol
Alcohol Intake	2	rs676165	A	G	0.5	0.36	0.0628008	9.884e-09	Units of alcohol
Alcohol Intake	2	rs7107356	G	A	0.51	0.406	0.0624917	8.007e-11	Units of alcohol
Asthma	1	rs10197862	G	A	0.14	-0.018	0.0016647	1.571e-28	Absolute risk difference
Asthma	1	rs10815291	A	C	0.63	-0.007	0.0011864	3.45e-10	Absolute risk difference
Asthma	1	rs11071559	T	C	0.13	-0.011	0.001711	2.395e-10	Absolute risk difference
Asthma	1	rs11178649	T	G	0.41	-0.007	0.0011689	1.873e-08	Absolute risk difference
Asthma	1	rs115627609	T	C	0.19	0.021	0.0018081	5.244e-30	Absolute risk difference
Asthma	1	rs117710327	A	C	0.07	-0.014	0.0023443	6.907e-10	Absolute risk difference
Asthma	1	rs12123821	T	C	0.05	0.021	0.0026794	1.023e-14	Absolute risk difference
Asthma	1	rs12188917	C	T	0.19	0.012	0.0014866	4.992e-15	Absolute risk difference
Asthma	1	rs12413578	T	C	0.11	-0.02	0.0018731	1.498e-25	Absolute risk difference
Asthma	1	rs1394220	C	A	0.44	-0.008	0.0011775	7.817e-13	Absolute risk difference
Asthma	1	rs1684466	A	G	0.64	-0.007	0.0012336	6.922e-09	Absolute risk difference
Asthma	1	rs16903574	G	C	0.08	0.014	0.0022034	7.009e-11	Absolute risk difference
Asthma	1	rs17293632	T	C	0.24	0.013	0.0013501	2.318e-23	Absolute risk difference
Asthma	1	rs17616434	C	T	0.2	-0.009	0.0014411	1.057e-09	Absolute risk difference
Asthma	1	rs2241099	G	C	0.25	-0.009	0.0013312	8.182e-12	Absolute risk difference
Asthma	1	rs28383454	T	G	0.54	0.02	0.0012028	4.128e-61	Absolute risk difference
Asthma	1	rs301819	G	A	0.59	0.006	0.0011712	3.65e-08	Absolute risk difference
Asthma	1	rs3024971	G	T	0.11	-0.014	0.0018527	6.051e-15	Absolute risk difference
Asthma	1	rs3134935	C	T	0.27	-0.009	0.0013959	6.477e-11	Absolute risk difference
Asthma	1	rs34290285	A	G	0.25	-0.012	0.0013151	6.453e-21	Absolute risk difference
Asthma	1	rs34415530	T	C	0.34	0.007	0.0012095	1.679e-08	Absolute risk difference
Asthma	1	rs35570272	T	G	0.4	0.007	0.0011795	3.318e-08	Absolute risk difference
Asthma	1	rs3785356	T	C	0.3	0.008	0.0012624	1.163e-09	Absolute risk difference
Asthma	1	rs4739737	T	G	0.65	-0.007	0.0012053	8.326e-09	Absolute risk difference
Asthma	1	rs4795399	C	T	0.47	-0.014	0.0011497	2.666e-34	Absolute risk difference
Asthma	1	rs61813875	G	C	0.03	0.022	0.0034964	2.652e-10	Absolute risk difference
Asthma	1	rs71387227	T	C	0.36	-0.007	0.0012035	1.513e-08	Absolute risk difference
Asthma	1	rs72669153	A	G	0.22	0.008	0.0013889	3.799e-09	Absolute risk difference
Asthma	1	rs7728912	C	T	0.15	0.012	0.0016198	1.552e-14	Absolute risk difference
Asthma	1	rs77793850	A	G	0.35	0.011	0.0012005	2.196e-21	Absolute risk difference
Asthma	1	rs7848215	T	C	0.26	0.015	0.0013137	6.728e-32	Absolute risk difference
Asthma	1	rs7936070	T	G	0.48	0.013	0.0011486	1.805e-28	Absolute risk difference
Asthma	1	rs8133412	G	A	0.14	0.01	0.0016323	2.424e-09	Absolute risk difference
Asthma	1	rs912131	G	A	0.7	0.007	0.0012565	3.302e-09	Absolute risk difference
Asthma	1	rs917115	C	T	0.21	0.009	0.0014144	8.464e-11	Absolute risk difference
Asthma	2	rs115627609	T	C	0.19	0.02	0.0018029	1.078e-28	Absolute risk difference
Asthma	2	rs115935870	T	C	0.02	-0.028	0.0045713	1.345e-09	Absolute risk difference
Asthma	2	rs12123821	T	C	0.05	0.017	0.0026709	4.429e-10	Absolute risk difference
Asthma	2	rs12700215	A	G	0.35	-0.007	0.0011959	7.145e-09	Absolute risk difference
Asthma	2	rs12905602	A	G	0.13	-0.01	0.0016811	9.538e-09	Absolute risk difference
Asthma	2	rs12949100	A	G	0.47	-0.011	0.0011453	4.179e-21	Absolute risk difference
Asthma	2	rs150707349	G	A	0.03	-0.019	0.0034345	2.417e-08	Absolute risk difference
Asthma	2	rs17622656	A	G	0.39	-0.009	0.0011723	7.892e-14	Absolute risk difference
Asthma	2	rs1837253	C	T	0.74	0.014	0.0013042	1.027e-25	Absolute risk difference
Asthma	2	rs2412099	A	G	0.42	-0.006	0.0011633	2.374e-08	Absolute risk difference
Asthma	2	rs3024664	C	T	0.94	0.015	0.0024215	6.445e-10	Absolute risk difference
Asthma	2	rs3024971	G	T	0.11	-0.014	0.0018529	1.367e-14	Absolute risk difference
Asthma	2	rs34492353	A	T	0.05	0.016	0.0026984	1.851e-09	Absolute risk difference
Asthma	2	rs35441874	A	T	0.25	-0.01	0.0013282	8.632e-14	Absolute risk difference
Asthma	2	rs4421856	G	A	0.87	0.01	0.0016773	8.708e-09	Absolute risk difference
Asthma	2	rs45613035	C	T	0.1	0.011	0.0019282	6.405e-09	Absolute risk difference
Asthma	2	rs4739737	T	G	0.65	-0.008	0.0011988	1.116e-10	Absolute risk difference
Asthma	2	rs479844	G	A	0.56	0.006	0.0011484	2.619e-08	Absolute risk difference
Asthma	2	rs55646091	A	G	0.05	0.026	0.0026303	3.406e-23	Absolute risk difference
Asthma	2	rs56062135	T	C	0.24	0.012	0.0013459	6.264e-18	Absolute risk difference
Asthma	2	rs566543580	G	T	0.02	0.026	0.0042721	1.349e-09	Absolute risk difference
Asthma	2	rs573943987	T	G	0.14	-0.017	0.0016557	7.378e-26	Absolute risk difference
Asthma	2	rs5743618	A	C	0.23	-0.009	0.0013765	5.156e-11	Absolute risk difference
Asthma	2	rs57537848	G	T	0.52	0.006	0.0011515	1.863e-08	Absolute risk difference
Asthma	2	rs62192043	A	G	0.26	-0.011	0.0013146	6.245e-18	Absolute risk difference
Asthma	2	rs66632892	A	G	0.26	0.007	0.0013072	1.645e-08	Absolute risk difference
Asthma	2	rs705704	A	G	0.34	0.007	0.0012032	5.029e-09	Absolute risk difference
Asthma	2	rs79706217	C	T	0.09	-0.011	0.0020444	4.822e-08	Absolute risk difference
Asthma	2	rs840012	T	C	0.41	-0.007	0.0011681	1.633e-10	Absolute risk difference
Asthma	2	rs891058	A	G	0.3	-0.007	0.0012542	1.89e-08	Absolute risk difference
Asthma	2	rs905670	A	G	0.35	-0.009	0.001198	8.099e-13	Absolute risk difference
Asthma	2	rs9273404	G	A	0.47	0.02	0.0012497	4.966e-56	Absolute risk difference
Asthma	2	rs962992	C	G	0.42	-0.011	0.0011602	2.326e-22	Absolute risk difference
Asthma	2	rs992969	G	A	0.75	-0.015	0.0013161	7.613e-29	Absolute risk difference
Body Mass Index	1	rs1013293	A	G	0.43	-0.1	0.0161535	5.479e-10	kg/m2
Body Mass Index	1	rs10237317	G	A	0.42	0.098	0.0162784	1.49e-09	kg/m2
Body Mass Index	1	rs10404726	T	C	0.47	-0.094	0.0160159	4.65e-09	kg/m2
Body Mass Index	1	rs10740991	C	G	0.72	-0.126	0.0177884	1.45e-12	kg/m2
Body Mass Index	1	rs10789334	G	A	0.77	0.112	0.0190327	4.641e-09	kg/m2
Body Mass Index	1	rs10804139	G	A	0.93	-0.177	0.0313874	1.604e-08	kg/m2
Body Mass Index	1	rs10887571	T	C	0.45	0.09	0.0161613	2.875e-08	kg/m2
Body Mass Index	1	rs10938398	A	G	0.43	0.124	0.0161351	1.287e-14	kg/m2
Body Mass Index	1	rs11030119	A	G	0.31	0.147	0.0173193	2.222e-17	kg/m2
Body Mass Index	1	rs11074651	G	A	0.27	-0.098	0.017905	4.645e-08	kg/m2
Body Mass Index	1	rs11181001	G	A	0.53	-0.089	0.0161466	3.178e-08	kg/m2
Body Mass Index	1	rs112859723	C	T	0.16	-0.154	0.0222529	4.765e-12	kg/m2
Body Mass Index	1	rs113784412	T	C	0.32	0.095	0.0172942	4.597e-08	kg/m2
Body Mass Index	1	rs11650332	A	G	0.7	-0.098	0.0174471	1.806e-08	kg/m2
Body Mass Index	1	rs11907932	G	A	0.32	-0.097	0.0171174	1.26e-08	kg/m2
Body Mass Index	1	rs12357890	G	A	0.56	0.099	0.0161469	9.847e-10	kg/m2
Body Mass Index	1	rs1264014	C	G	0.58	0.088	0.0134093	5.242e-11	kg/m2
Body Mass Index	1	rs12678759	T	C	0.29	-0.129	0.0175445	2.039e-13	kg/m2
Body Mass Index	1	rs1286065	T	C	0.7	0.106	0.0174964	1.409e-09	kg/m2
Body Mass Index	1	rs12951079	A	G	0.42	-0.106	0.0163528	8.489e-11	kg/m2
Body Mass Index	1	rs12972720	C	G	0.53	0.094	0.016138	5.945e-09	kg/m2
Body Mass Index	1	rs13002946	A	T	0.27	-0.108	0.0180511	2.11e-09	kg/m2
Body Mass Index	1	rs13028310	C	T	0.83	0.231	0.0212235	1.402e-27	kg/m2
Body Mass Index	1	rs13135092	G	A	0.08	0.245	0.0291677	4.965e-17	kg/m2
Body Mass Index	1	rs1359956	G	A	0.45	-0.131	0.0160853	4.873e-16	kg/m2
Body Mass Index	1	rs1379871	C	G	0.34	0.092	0.0140163	5.322e-11	kg/m2
Body Mass Index	1	rs138628404	C	T	0.17	0.128	0.0224216	1.018e-08	kg/m2
Body Mass Index	1	rs1412239	G	C	0.32	0.12	0.017036	1.975e-12	kg/m2
Body Mass Index	1	rs141820783	A	G	0.31	0.096	0.0173421	3.277e-08	kg/m2
Body Mass Index	1	rs1421085	C	T	0.4	0.345	0.016282	9.03e-100	kg/m2
Body Mass Index	1	rs1441264	A	G	0.59	0.11	0.0165889	2.818e-11	kg/m2
Body Mass Index	1	rs144443274	T	C	0.17	0.146	0.0214985	1.179e-11	kg/m2
Body Mass Index	1	rs144713920	G	C	0.06	-0.221	0.0357453	6.544e-10	kg/m2
Body Mass Index	1	rs147678035	G	A	0.15	0.149	0.0234223	1.972e-10	kg/m2
Body Mass Index	1	rs148965598	G	A	0.14	-0.146	0.0232915	3.342e-10	kg/m2
Body Mass Index	1	rs149457	T	C	0.17	-0.152	0.0212862	7.904e-13	kg/m2
Body Mass Index	1	rs150223295	A	G	0.03	-0.25	0.0443802	1.727e-08	kg/m2
Body Mass Index	1	rs1520455	T	C	0.61	-0.093	0.0167312	2.969e-08	kg/m2
Body Mass Index	1	rs1554654	T	C	0.47	-0.088	0.0160187	3.363e-08	kg/m2
Body Mass Index	1	rs16903285	C	T	0.13	0.179	0.0238735	5.934e-14	kg/m2
Body Mass Index	1	rs1914888	G	A	0.49	-0.093	0.0160303	6.605e-09	kg/m2
Body Mass Index	1	rs201162508	G	T	0.35	-0.115	0.0173927	3.952e-11	kg/m2
Body Mass Index	1	rs2039916	C	A	0.53	0.093	0.01608	6.337e-09	kg/m2
Body Mass Index	1	rs2234458	T	C	0.64	-0.093	0.0166036	2.273e-08	kg/m2
Body Mass Index	1	rs2307111	C	T	0.39	-0.151	0.0163446	2.086e-20	kg/m2
Body Mass Index	1	rs2396625	A	T	0.42	-0.089	0.0162438	3.603e-08	kg/m2
Body Mass Index	1	rs2436726	T	C	0.42	0.115	0.0156657	1.827e-13	kg/m2
Body Mass Index	1	rs2678204	G	T	0.34	0.151	0.0167939	2.001e-19	kg/m2
Body Mass Index	1	rs28722029	A	G	0.33	-0.096	0.0171151	1.881e-08	kg/m2
Body Mass Index	1	rs2904880	G	C	0.67	-0.132	0.0170293	1.124e-14	kg/m2
Body Mass Index	1	rs2933223	C	T	0.42	0.11	0.0162089	1.05e-11	kg/m2
Body Mass Index	1	rs2979247	G	A	0.42	0.103	0.01624	2.14e-10	kg/m2
Body Mass Index	1	rs329118	T	C	0.42	-0.099	0.0162072	1.121e-09	kg/m2
Body Mass Index	1	rs34388845	G	A	0.21	0.107	0.0194516	4.04e-08	kg/m2
Body Mass Index	1	rs34602370	C	T	0.31	0.103	0.0171503	1.903e-09	kg/m2
Body Mass Index	1	rs34811474	A	G	0.23	-0.141	0.018888	7.707e-14	kg/m2
Body Mass Index	1	rs34837197	A	G	0.27	0.102	0.0181993	2.252e-08	kg/m2
Body Mass Index	1	rs350832	A	G	0.77	0.126	0.0191101	4.466e-11	kg/m2
Body Mass Index	1	rs35559811	G	A	0.23	-0.125	0.019131	6.654e-11	kg/m2
Body Mass Index	1	rs35623690	C	G	0.35	-0.11	0.0166844	3.576e-11	kg/m2
Body Mass Index	1	rs35957544	T	G	0.58	-0.096	0.0161923	3.667e-09	kg/m2
Body Mass Index	1	rs3729628	T	C	0.76	0.105	0.018578	1.584e-08	kg/m2
Body Mass Index	1	rs3810291	A	G	0.68	0.137	0.0170836	1.017e-15	kg/m2
Body Mass Index	1	rs3814883	T	C	0.48	0.142	0.0160282	1.061e-18	kg/m2
Body Mass Index	1	rs3931548	A	C	0.38	0.094	0.0167719	2.093e-08	kg/m2
Body Mass Index	1	rs4430895	T	C	0.48	0.171	0.0159372	8.43e-27	kg/m2
Body Mass Index	1	rs4721096	C	T	0.82	0.119	0.0206537	7.514e-09	kg/m2
Body Mass Index	1	rs4755725	A	C	0.67	-0.103	0.0170641	1.469e-09	kg/m2
Body Mass Index	1	rs4776970	T	A	0.36	-0.116	0.0166502	3.562e-12	kg/m2
Body Mass Index	1	rs539515	C	A	0.21	0.223	0.0196445	7.026e-30	kg/m2
Body Mass Index	1	rs57636386	C	T	0.08	-0.208	0.0290444	8.271e-13	kg/m2
Body Mass Index	1	rs58084604	T	C	0.23	0.25	0.0188344	4.442e-40	kg/m2
Body Mass Index	1	rs5910416	T	C	0.83	-0.132	0.0175628	6.656e-14	kg/m2
Body Mass Index	1	rs5968872	A	C	0.58	0.074	0.0134238	3.04e-08	kg/m2
Body Mass Index	1	rs6054427	A	G	0.62	0.094	0.0164989	1.242e-08	kg/m2
Body Mass Index	1	rs61813324	T	C	0.14	0.161	0.0235838	9.073e-12	kg/m2
Body Mass Index	1	rs62104476	A	G	0.33	0.108	0.0170123	2.512e-10	kg/m2
Body Mass Index	1	rs62106258	C	T	0.05	-0.436	0.0369907	5.202e-32	kg/m2
Body Mass Index	1	rs62477719	A	G	0.42	-0.122	0.0161827	4.843e-14	kg/m2
Body Mass Index	1	rs62513343	T	C	0.14	-0.14	0.0227836	6.999e-10	kg/m2
Body Mass Index	1	rs6575340	A	G	0.64	0.115	0.0166383	4.799e-12	kg/m2
Body Mass Index	1	rs6658723	C	T	0.56	-0.097	0.0160933	1.652e-09	kg/m2
Body Mass Index	1	rs6713781	C	G	0.4	-0.09	0.0163744	3.571e-08	kg/m2
Body Mass Index	1	rs6741951	A	G	0.29	0.135	0.0176857	2.568e-14	kg/m2
Body Mass Index	1	rs6861649	C	T	0.61	0.091	0.0163973	2.652e-08	kg/m2
Body Mass Index	1	rs6940215	A	G	0.3	0.138	0.0176616	5.004e-15	kg/m2
Body Mass Index	1	rs7132908	A	G	0.38	0.166	0.0164339	5.654e-24	kg/m2
Body Mass Index	1	rs71658797	A	T	0.12	0.201	0.0243474	1.282e-16	kg/m2
Body Mass Index	1	rs72820274	A	G	0.42	0.092	0.0161981	1.127e-08	kg/m2
Body Mass Index	1	rs73230043	T	G	0.24	0.102	0.018676	4.726e-08	kg/m2
Body Mass Index	1	rs7480395	G	A	0.48	0.087	0.0159903	4.673e-08	kg/m2
Body Mass Index	1	rs75411091	T	C	0.05	-0.198	0.0349264	1.498e-08	kg/m2
Body Mass Index	1	rs75584730	A	G	0.08	0.169	0.0292727	8.244e-09	kg/m2
Body Mass Index	1	rs76327888	T	G	0.17	0.122	0.0212244	7.987e-09	kg/m2
Body Mass Index	1	rs770082	A	G	0.44	0.089	0.0161624	3.966e-08	kg/m2
Body Mass Index	1	rs77483079	T	C	0.16	-0.145	0.022075	4.459e-11	kg/m2
Body Mass Index	1	rs7828172	G	A	0.6	-0.092	0.0163719	1.981e-08	kg/m2
Body Mass Index	1	rs7928842	C	T	0.41	0.104	0.016222	1.291e-10	kg/m2
Body Mass Index	1	rs7961981	A	G	0.63	-0.1	0.0166029	2.005e-09	kg/m2
Body Mass Index	1	rs799447	G	T	0.67	0.105	0.0169419	4.803e-10	kg/m2
Body Mass Index	1	rs8015400	A	C	0.68	0.126	0.0170966	1.828e-13	kg/m2
Body Mass Index	1	rs8051062	C	T	0.58	-0.114	0.0165233	5.769e-12	kg/m2
Body Mass Index	1	rs869400	G	T	0.82	0.154	0.020661	8.021e-14	kg/m2
Body Mass Index	1	rs879620	T	C	0.61	0.122	0.0164651	1.044e-13	kg/m2
Body Mass Index	1	rs9277992	A	G	0.19	0.122	0.0205121	2.597e-09	kg/m2
Body Mass Index	1	rs9387640	T	C	0.36	-0.095	0.0166474	1.122e-08	kg/m2
Body Mass Index	1	rs9691724	G	C	0.68	0.096	0.0171427	2.199e-08	kg/m2
Body Mass Index	1	rs980183	A	G	0.6	-0.094	0.0163017	6.846e-09	kg/m2
Body Mass Index	1	rs9812425	A	G	0.48	0.095	0.0161291	3.892e-09	kg/m2
Body Mass Index	1	rs9843653	C	T	0.52	0.145	0.0159775	1.327e-19	kg/m2
Body Mass Index	1	rs9861443	C	A	0.71	0.1	0.0177522	1.872e-08	kg/m2
Body Mass Index	1	rs987237	G	A	0.18	0.2	0.0208299	6.244e-22	kg/m2
Body Mass Index	2	rs10144144	T	C	0.58	0.118	0.0162289	3.292e-13	kg/m2
Body Mass Index	2	rs10195674	A	G	0.34	0.096	0.0168777	1.517e-08	kg/m2
Body Mass Index	2	rs10423928	A	T	0.19	-0.182	0.0202552	2.689e-19	kg/m2
Body Mass Index	2	rs10750450	T	G	0.53	0.102	0.0160283	2.228e-10	kg/m2
Body Mass Index	2	rs10774018	C	G	0.22	0.115	0.0193779	2.678e-09	kg/m2
Body Mass Index	2	rs10920678	G	A	0.56	-0.109	0.016082	1.185e-11	kg/m2
Body Mass Index	2	rs10938397	G	A	0.43	0.148	0.0161475	6.239e-20	kg/m2
Body Mass Index	2	rs11012732	G	A	0.33	0.107	0.0169928	3.099e-10	kg/m2
Body Mass Index	2	rs11129662	G	A	0.33	0.102	0.0169939	2.212e-09	kg/m2
Body Mass Index	2	rs11150461	G	C	0.73	-0.104	0.0180389	8.242e-09	kg/m2
Body Mass Index	2	rs11165643	T	C	0.59	0.09	0.01623	2.691e-08	kg/m2
Body Mass Index	2	rs113866544	C	T	0.07	0.185	0.0317465	5.33e-09	kg/m2
Body Mass Index	2	rs11642015	T	C	0.4	0.377	0.016314	2.06e-118	kg/m2
Body Mass Index	2	rs117422098	T	C	0.16	-0.122	0.0219441	2.871e-08	kg/m2
Body Mass Index	2	rs11779446	G	A	0.16	-0.121	0.0218256	2.987e-08	kg/m2
Body Mass Index	2	rs12140153	T	G	0.1	-0.182	0.02767	4.691e-11	kg/m2
Body Mass Index	2	rs12205339	C	A	0.24	-0.109	0.0186247	4.313e-09	kg/m2
Body Mass Index	2	rs12339822	G	A	0.54	0.101	0.0161072	3.195e-10	kg/m2
Body Mass Index	2	rs12578952	G	A	0.25	-0.11	0.0184321	2.13e-09	kg/m2
Body Mass Index	2	rs12651833	G	C	0.2	-0.115	0.0202203	1.462e-08	kg/m2
Body Mass Index	2	rs1283032	C	T	0.59	-0.106	0.016417	1.049e-10	kg/m2
Body Mass Index	2	rs12926311	C	G	0.36	-0.104	0.0167431	6.143e-10	kg/m2
Body Mass Index	2	rs12975415	G	A	0.17	-0.118	0.0214132	3.914e-08	kg/m2
Body Mass Index	2	rs13264909	T	A	0.43	-0.097	0.0161777	2.173e-09	kg/m2
Body Mass Index	2	rs1344385	G	A	0.47	-0.094	0.0164041	1.18e-08	kg/m2
Body Mass Index	2	rs1379871	C	G	0.34	0.091	0.0140529	7.899e-11	kg/m2
Body Mass Index	2	rs138848010	T	C	0.03	0.265	0.0482036	3.683e-08	kg/m2
Body Mass Index	2	rs1412234	C	T	0.33	0.128	0.0170722	6.522e-14	kg/m2
Body Mass Index	2	rs1413030	A	G	0.77	-0.115	0.0191669	1.719e-09	kg/m2
Body Mass Index	2	rs1441264	A	G	0.59	0.099	0.0166494	2.317e-09	kg/m2
Body Mass Index	2	rs1451077	A	G	0.59	-0.096	0.0162311	3.207e-09	kg/m2
Body Mass Index	2	rs1454687	G	C	0.52	-0.131	0.0159433	2.573e-16	kg/m2
Body Mass Index	2	rs147576596	G	T	0.3	-0.098	0.0177677	3.353e-08	kg/m2
Body Mass Index	2	rs147730268	T	G	0.09	-0.197	0.0287901	8.038e-12	kg/m2
Body Mass Index	2	rs149049023	G	A	0.03	0.272	0.0470461	6.984e-09	kg/m2
Body Mass Index	2	rs17057975	G	T	0.33	-0.1	0.0171193	5.797e-09	kg/m2
Body Mass Index	2	rs17520121	G	T	0.18	-0.127	0.0207673	1.011e-09	kg/m2
Body Mass Index	2	rs2234458	T	C	0.64	-0.092	0.0166033	2.965e-08	kg/m2
Body Mass Index	2	rs2239647	C	A	0.55	-0.094	0.0160906	5.898e-09	kg/m2
Body Mass Index	2	rs2253310	G	C	0.63	0.096	0.0165317	5.706e-09	kg/m2
Body Mass Index	2	rs2326844	C	G	0.64	0.108	0.0166225	6.835e-11	kg/m2
Body Mass Index	2	rs236651	A	G	0.57	0.125	0.0169465	1.71e-13	kg/m2
Body Mass Index	2	rs245774	G	A	0.73	0.102	0.0179749	1.491e-08	kg/m2
Body Mass Index	2	rs2494114	G	C	0.34	0.097	0.0169311	1.14e-08	kg/m2
Body Mass Index	2	rs2708149	G	A	0.57	0.094	0.0163283	9.06e-09	kg/m2
Body Mass Index	2	rs2815749	G	A	0.8	0.163	0.0200153	3.881e-16	kg/m2
Body Mass Index	2	rs28848873	G	C	0.28	0.1	0.0182093	3.86e-08	kg/m2
Body Mass Index	2	rs2952863	G	T	0.71	-0.101	0.0175963	8.548e-09	kg/m2
Body Mass Index	2	rs29947	G	A	0.7	0.101	0.0178062	1.364e-08	kg/m2
Body Mass Index	2	rs34045288	T	C	0.34	0.114	0.0169268	1.556e-11	kg/m2
Body Mass Index	2	rs34341	T	A	0.58	0.125	0.0161744	1.305e-14	kg/m2
Body Mass Index	2	rs34811474	A	G	0.23	-0.12	0.0189188	2.009e-10	kg/m2
Body Mass Index	2	rs35087366	A	G	0.12	-0.143	0.0247523	7.424e-09	kg/m2
Body Mass Index	2	rs35225200	C	A	0.08	0.236	0.0297694	2.101e-15	kg/m2
Body Mass Index	2	rs35957544	T	G	0.58	-0.11	0.0162072	1.186e-11	kg/m2
Body Mass Index	2	rs372038686	C	T	0.39	0.094	0.0137312	9.363e-12	kg/m2
Body Mass Index	2	rs3784710	C	T	0.23	-0.147	0.0190966	1.418e-14	kg/m2
Body Mass Index	2	rs39330	T	A	0.43	-0.107	0.0162491	3.958e-11	kg/m2
Body Mass Index	2	rs41279738	G	T	0.03	0.378	0.0500836	4.208e-14	kg/m2
Body Mass Index	2	rs4722398	T	C	0.14	0.134	0.0232768	9.574e-09	kg/m2
Body Mass Index	2	rs4743930	T	C	0.25	0.119	0.0184797	1.34e-10	kg/m2
Body Mass Index	2	rs4780885	C	G	0.5	-0.094	0.015999	5.028e-09	kg/m2
Body Mass Index	2	rs4790841	T	C	0.16	-0.122	0.0221583	3.27e-08	kg/m2
Body Mass Index	2	rs4800488	A	C	0.49	-0.115	0.0160068	7.363e-13	kg/m2
Body Mass Index	2	rs4808844	G	A	0.4	-0.105	0.0163789	1.26e-10	kg/m2
Body Mass Index	2	rs4938180	T	C	0.52	0.102	0.0160678	2.372e-10	kg/m2
Body Mass Index	2	rs529200	G	A	0.53	0.088	0.01603	3.564e-08	kg/m2
Body Mass Index	2	rs543874	G	A	0.21	0.231	0.0196836	7.474e-32	kg/m2
Body Mass Index	2	rs557748	A	G	0.21	0.109	0.0196281	2.978e-08	kg/m2
Body Mass Index	2	rs56803094	G	A	0.23	-0.107	0.0191339	2.094e-08	kg/m2
Body Mass Index	2	rs568303215	C	T	0.14	0.145	0.0235442	7.254e-10	kg/m2
Body Mass Index	2	rs571312	A	C	0.23	0.267	0.0188802	1.792e-45	kg/m2
Body Mass Index	2	rs59956089	C	T	0.2	0.111	0.0202111	3.905e-08	kg/m2
Body Mass Index	2	rs6142059	C	T	0.49	0.089	0.0160249	2.946e-08	kg/m2
Body Mass Index	2	rs61909165	A	T	0.18	0.117	0.0211637	3.117e-08	kg/m2
Body Mass Index	2	rs62031389	G	A	0.4	0.13	0.0164027	1.849e-15	kg/m2
Body Mass Index	2	rs62057232	C	T	0.39	-0.125	0.0164371	2.527e-14	kg/m2
Body Mass Index	2	rs62107261	C	T	0.05	-0.406	0.0373658	1.805e-27	kg/m2
Body Mass Index	2	rs62136794	G	A	0.34	-0.103	0.0170088	1.406e-09	kg/m2
Body Mass Index	2	rs62136859	G	A	0.69	0.127	0.0172755	1.998e-13	kg/m2
Body Mass Index	2	rs62622852	T	C	0.1	-0.159	0.0260958	1.143e-09	kg/m2
Body Mass Index	2	rs6265	T	C	0.19	-0.22	0.0203338	2.87e-27	kg/m2
Body Mass Index	2	rs6585200	G	A	0.46	-0.098	0.0160554	9.488e-10	kg/m2
Body Mass Index	2	rs6638417	G	A	0.54	0.086	0.0133188	1.285e-10	kg/m2
Body Mass Index	2	rs66460909	A	G	0.19	-0.138	0.0203547	1.07e-11	kg/m2
Body Mass Index	2	rs6739303	T	C	0.83	0.272	0.0211519	8.884e-38	kg/m2
Body Mass Index	2	rs6739755	G	A	0.6	-0.1	0.0163753	1.059e-09	kg/m2
Body Mass Index	2	rs6746013	G	C	0.49	0.173	0.0159579	1.856e-27	kg/m2
Body Mass Index	2	rs6934662	C	G	0.3	0.164	0.0180092	8.908e-20	kg/m2
Body Mass Index	2	rs7094598	T	C	0.57	-0.091	0.0161403	1.786e-08	kg/m2
Body Mass Index	2	rs7116641	G	T	0.32	0.118	0.0172447	7.419e-12	kg/m2
Body Mass Index	2	rs7124681	A	C	0.41	0.136	0.0162057	5.295e-17	kg/m2
Body Mass Index	2	rs7132908	A	G	0.38	0.115	0.0164336	2.236e-12	kg/m2
Body Mass Index	2	rs72634819	T	C	0.26	-0.114	0.0182097	3.476e-10	kg/m2
Body Mass Index	2	rs72892910	T	G	0.17	0.203	0.0212954	1.649e-21	kg/m2
Body Mass Index	2	rs7332115	G	T	0.37	-0.105	0.0166239	2.811e-10	kg/m2
Body Mass Index	2	rs73871847	C	T	0.07	0.189	0.031841	2.727e-09	kg/m2
Body Mass Index	2	rs7534271	G	C	0.58	-0.097	0.0162222	2.158e-09	kg/m2
Body Mass Index	2	rs76102184	T	C	0.02	0.294	0.0538373	4.569e-08	kg/m2
Body Mass Index	2	rs76249852	T	A	0.31	0.117	0.0174466	1.746e-11	kg/m2
Body Mass Index	2	rs76788735	C	T	0.15	0.127	0.0225935	2.035e-08	kg/m2
Body Mass Index	2	rs77162980	C	A	0.03	-0.305	0.048786	3.923e-10	kg/m2
Body Mass Index	2	rs7838378	A	T	0.53	-0.125	0.0161165	8.72e-15	kg/m2
Body Mass Index	2	rs8020365	A	T	0.22	0.149	0.0196251	3.437e-14	kg/m2
Body Mass Index	2	rs862320	T	C	0.41	-0.125	0.0162845	1.375e-14	kg/m2
Body Mass Index	2	rs869400	G	T	0.81	0.164	0.020599	1.97e-15	kg/m2
Body Mass Index	2	rs879620	T	C	0.62	0.116	0.0164936	1.974e-12	kg/m2
Body Mass Index	2	rs9260567	T	C	0.18	-0.116	0.0212425	4.799e-08	kg/m2
Body Mass Index	2	rs9843653	C	T	0.51	0.146	0.0159713	5.449e-20	kg/m2
Body Mass Index	2	rs9977825	C	T	0.64	-0.114	0.0167196	1.048e-11	kg/m2
Breast Cancer	1	rs11599804	A	G	0.4	0.008	0.000962	1.511e-18	Absolute risk difference
Breast Cancer	1	rs12637272	G	T	0.42	-0.006	0.0009536	5.702e-09	Absolute risk difference
Breast Cancer	1	rs12653202	C	A	0.16	0.01	0.0012859	2.791e-14	Absolute risk difference
Breast Cancer	1	rs3112578	T	C	0.76	-0.01	0.0011004	7.028e-21	Absolute risk difference
Breast Cancer	1	rs4442975	T	G	0.51	-0.005	0.0009447	1.958e-08	Absolute risk difference
Breast Cancer	1	rs61938093	T	C	0.3	-0.006	0.0010348	3.877e-09	Absolute risk difference
Breast Cancer	1	rs661204	A	G	0.12	0.01	0.0014452	1.601e-12	Absolute risk difference
Breast Cancer	2	rs13412666	A	G	0.5	-0.005	0.000937	3.066e-08	Absolute risk difference
Breast Cancer	2	rs2936870	C	T	0.6	-0.011	0.0009606	8.55e-29	Absolute risk difference
Breast Cancer	2	rs4784227	T	C	0.24	0.01	0.0010965	4.463e-20	Absolute risk difference
Breast Cancer	2	rs55872725	T	C	0.4	-0.005	0.000959	4.029e-08	Absolute risk difference
Breast Cancer	2	rs6001954	G	T	0.1	0.01	0.0015637	8.993e-11	Absolute risk difference
Cholesterol	1	rs10086411	C	G	0.02	-0.079	0.0140958	2.457e-08	mmol/l
Cholesterol	1	rs11065384	C	T	0.69	-0.039	0.0042739	4.511e-20	mmol/l
Cholesterol	1	rs11206517	G	T	0.03	0.062	0.0110646	1.969e-08	mmol/l
Cholesterol	1	rs11254464	C	T	0.42	0.023	0.0039963	1.097e-08	mmol/l
Cholesterol	1	rs113240350	T	C	0.13	-0.037	0.0058217	2.312e-10	mmol/l
Cholesterol	1	rs113867958	T	C	0.02	0.099	0.0140693	1.647e-12	mmol/l
Cholesterol	1	rs11591147	T	G	0.02	-0.35	0.0149532	2.33e-121	mmol/l
Cholesterol	1	rs117310449	T	C	0.01	0.221	0.0180538	2.342e-34	mmol/l
Cholesterol	1	rs11789603	T	C	0.11	0.055	0.0063629	5.075e-18	mmol/l
Cholesterol	1	rs118039278	A	G	0.08	0.08	0.0072232	8.899e-29	mmol/l
Cholesterol	1	rs12208357	T	C	0.07	0.068	0.0077568	2.732e-18	mmol/l
Cholesterol	1	rs12472790	A	G	0.5	0.023	0.0039386	5.826e-09	mmol/l
Cholesterol	1	rs12740374	T	G	0.22	-0.113	0.0047351	1.62e-125	mmol/l
Cholesterol	1	rs12916	C	T	0.4	0.07	0.0040246	5.509e-67	mmol/l
Cholesterol	1	rs13222935	C	G	0.18	0.032	0.0051479	6.783e-10	mmol/l
Cholesterol	1	rs140798831	C	T	0.65	-0.037	0.0041466	2.749e-19	mmol/l
Cholesterol	1	rs1408579	T	C	0.5	0.024	0.0039475	9.192e-10	mmol/l
Cholesterol	1	rs145286082	T	C	0.15	0.03	0.0054615	3.303e-08	mmol/l
Cholesterol	1	rs147711004	A	G	0.04	0.13	0.0105897	9.937e-35	mmol/l
Cholesterol	1	rs148601586	G	C	0.01	0.131	0.0172529	2.803e-14	mmol/l
Cholesterol	1	rs1580180	C	T	0.66	-0.038	0.0041605	5.718e-20	mmol/l
Cholesterol	1	rs1634776	T	C	0.15	-0.044	0.0055251	1.194e-15	mmol/l
Cholesterol	1	rs16844299	C	T	0.2	-0.03	0.0049397	1.153e-09	mmol/l
Cholesterol	1	rs17248720	T	C	0.12	-0.182	0.0061185	6.72e-194	mmol/l
Cholesterol	1	rs17248748	T	C	0.02	-0.088	0.0156831	2.222e-08	mmol/l
Cholesterol	1	rs174576	A	C	0.35	-0.051	0.0041225	1.573e-35	mmol/l
Cholesterol	1	rs17561950	A	G	0.49	0.03	0.003967	2.201e-14	mmol/l
Cholesterol	1	rs17569873	T	C	0.2	0.027	0.0049114	3.061e-08	mmol/l
Cholesterol	1	rs1800562	A	G	0.08	-0.071	0.0073546	5.572e-22	mmol/l
Cholesterol	1	rs1800961	T	C	0.03	-0.106	0.0112523	4.517e-21	mmol/l
Cholesterol	1	rs183130	T	C	0.32	0.049	0.0042065	5.409e-31	mmol/l
Cholesterol	1	rs1883711	C	G	0.03	0.113	0.0115088	8.351e-23	mmol/l
Cholesterol	1	rs2000999	A	G	0.19	0.057	0.0050216	2.698e-30	mmol/l
Cholesterol	1	rs2066714	C	T	0.13	0.036	0.0058995	1.116e-09	mmol/l
Cholesterol	1	rs2073547	G	A	0.18	0.041	0.0050632	2.703e-16	mmol/l
Cholesterol	1	rs261290	C	T	0.65	-0.065	0.0041457	5.474e-55	mmol/l
Cholesterol	1	rs2617801	G	C	0.58	-0.03	0.004005	2.697e-14	mmol/l
Cholesterol	1	rs2618568	A	C	0.62	-0.024	0.0040739	2.814e-09	mmol/l
Cholesterol	1	rs2642438	G	A	0.7	0.029	0.0042952	1.019e-11	mmol/l
Cholesterol	1	rs2737245	T	G	0.28	-0.025	0.0043895	6.498e-09	mmol/l
Cholesterol	1	rs2740488	C	A	0.26	-0.054	0.0044765	8.699e-34	mmol/l
Cholesterol	1	rs2792703	T	C	0.72	-0.026	0.0043924	1.764e-09	mmol/l
Cholesterol	1	rs28374129	C	T	0.61	-0.028	0.0040562	9.542e-12	mmol/l
Cholesterol	1	rs28601761	G	C	0.42	-0.066	0.004034	2.104e-59	mmol/l
Cholesterol	1	rs2908806	A	C	0.83	-0.037	0.0054816	2.681e-11	mmol/l
Cholesterol	1	rs2972166	A	G	0.27	0.028	0.0044295	4.685e-10	mmol/l
Cholesterol	1	rs35081008	T	C	0.15	-0.036	0.0055686	1.29e-10	mmol/l
Cholesterol	1	rs35135293	T	C	0.52	-0.028	0.0039553	3.132e-12	mmol/l
Cholesterol	1	rs35936756	T	C	0.43	-0.03	0.0039888	6.493e-14	mmol/l
Cholesterol	1	rs369648654	T	G	0.49	0.024	0.0039543	2.729e-09	mmol/l
Cholesterol	1	rs3732356	T	G	0.93	-0.044	0.0080341	3.229e-08	mmol/l
Cholesterol	1	rs3741298	T	C	0.81	-0.066	0.0050264	1.598e-39	mmol/l
Cholesterol	1	rs3752448	A	T	0.18	-0.029	0.0051355	2.062e-08	mmol/l
Cholesterol	1	rs3756772	T	C	0.4	0.027	0.0040167	1.565e-11	mmol/l
Cholesterol	1	rs41290120	A	G	0.05	-0.363	0.0091413	0	mmol/l
Cholesterol	1	rs4299376	T	G	0.68	-0.058	0.0042045	7.111e-44	mmol/l
Cholesterol	1	rs472495	T	G	0.65	0.044	0.0041206	2.843e-26	mmol/l
Cholesterol	1	rs4804576	T	G	0.03	-0.088	0.0107578	3.475e-16	mmol/l
Cholesterol	1	rs4860951	T	A	0.38	0.031	0.004571	7.499e-12	mmol/l
Cholesterol	1	rs4939883	C	T	0.82	0.054	0.0051507	2.636e-25	mmol/l
Cholesterol	1	rs507666	A	G	0.19	0.064	0.005065	8.653e-37	mmol/l
Cholesterol	1	rs541041	A	G	0.82	0.104	0.0051333	2.862e-91	mmol/l
Cholesterol	1	rs556107	T	C	0.52	0.044	0.0039499	3.049e-29	mmol/l
Cholesterol	1	rs56163357	T	C	0.65	0.024	0.0042839	1.118e-08	mmol/l
Cholesterol	1	rs5749600	G	A	0.24	-0.029	0.0048213	1.238e-09	mmol/l
Cholesterol	1	rs58542926	T	C	0.08	-0.14	0.0073939	2.207e-80	mmol/l
Cholesterol	1	rs5943056	C	T	0.4	-0.027	0.0033271	6.195e-16	mmol/l
Cholesterol	1	rs597808	G	A	0.52	0.042	0.0039556	3.343e-26	mmol/l
Cholesterol	1	rs61679753	A	T	0.03	-0.38	0.0115043	1.55e-239	mmol/l
Cholesterol	1	rs62275881	C	A	0.26	0.029	0.0044983	1.951e-10	mmol/l
Cholesterol	1	rs633695	G	A	0.29	0.051	0.0043519	1.95e-31	mmol/l
Cholesterol	1	rs6475606	T	C	0.48	-0.028	0.0039438	1.011e-12	mmol/l
Cholesterol	1	rs6602913	C	A	0.37	0.025	0.0040942	8.16e-10	mmol/l
Cholesterol	1	rs6709904	G	A	0.11	-0.04	0.0062703	1.267e-10	mmol/l
Cholesterol	1	rs686030	A	C	0.86	0.033	0.0056677	8.465e-09	mmol/l
Cholesterol	1	rs6874202	C	T	0.64	0.051	0.0040962	5.027e-36	mmol/l
Cholesterol	1	rs6920309	T	C	0.45	-0.023	0.003967	7.748e-09	mmol/l
Cholesterol	1	rs71536551	A	G	0.16	0.047	0.0056621	8.316e-17	mmol/l
Cholesterol	1	rs73013176	C	T	0.01	-0.204	0.018441	1.878e-28	mmol/l
Cholesterol	1	rs7534572	G	C	0.65	0.06	0.0041046	7.971e-48	mmol/l
Cholesterol	1	rs7567229	A	C	0.31	-0.023	0.0042861	4.7e-08	mmol/l
Cholesterol	1	rs76651220	A	C	0.05	-0.051	0.0092986	4.72e-08	mmol/l
Cholesterol	1	rs77542162	G	A	0.02	0.117	0.0131596	5.579e-19	mmol/l
Cholesterol	1	rs7787020	A	G	0.24	0.033	0.0046168	1.017e-12	mmol/l
Cholesterol	1	rs77960347	G	A	0.01	0.208	0.0170515	4.212e-34	mmol/l
Cholesterol	1	rs780093	C	T	0.62	-0.046	0.004047	4.799e-30	mmol/l
Cholesterol	1	rs7908745	G	A	0.32	0.024	0.0042376	1.258e-08	mmol/l
Cholesterol	1	rs836550	G	A	0.41	0.027	0.0040149	3.992e-11	mmol/l
Cholesterol	1	rs9987289	G	A	0.91	0.087	0.0067941	3.37e-37	mmol/l
Cholesterol	2	rs10103996	T	C	0.2	0.027	0.0049127	2.675e-08	mmol/l
Cholesterol	2	rs10438978	C	T	0.82	0.047	0.0051285	5.215e-20	mmol/l
Cholesterol	2	rs10787429	C	T	0.73	-0.028	0.004436	1.433e-10	mmol/l
Cholesterol	2	rs10832963	G	T	0.75	0.025	0.0045414	2.962e-08	mmol/l
Cholesterol	2	rs111784051	G	T	0.03	-0.376	0.0115395	7.61e-233	mmol/l
Cholesterol	2	rs11206517	G	T	0.03	0.071	0.011086	1.223e-10	mmol/l
Cholesterol	2	rs112201728	T	C	0.07	0.057	0.0077609	3.01e-13	mmol/l
Cholesterol	2	rs113293079	A	G	0.16	0.034	0.0053599	1.326e-10	mmol/l
Cholesterol	2	rs114863007	A	G	0.1	-0.046	0.0067273	6.943e-12	mmol/l
Cholesterol	2	rs115478735	T	A	0.19	0.061	0.0050871	1.422e-33	mmol/l
Cholesterol	2	rs11591147	T	G	0.02	-0.355	0.0150422	6.95e-123	mmol/l
Cholesterol	2	rs11641811	A	C	0.52	0.026	0.0039512	2.324e-11	mmol/l
Cholesterol	2	rs1169292	T	C	0.31	0.028	0.0042849	3.045e-11	mmol/l
Cholesterol	2	rs117310449	T	C	0.01	0.204	0.0181771	2.952e-29	mmol/l
Cholesterol	2	rs11772705	C	T	0.29	-0.024	0.0043506	1.826e-08	mmol/l
Cholesterol	2	rs117733303	G	A	0.02	0.084	0.0145906	9.433e-09	mmol/l
Cholesterol	2	rs11789603	T	C	0.11	0.056	0.0063596	7.948e-19	mmol/l
Cholesterol	2	rs118039278	A	G	0.08	0.088	0.0072832	2.725e-33	mmol/l
Cholesterol	2	rs12471768	C	T	0.71	0.026	0.0043301	2.369e-09	mmol/l
Cholesterol	2	rs12916	C	T	0.4	0.068	0.0040148	6.5e-64	mmol/l
Cholesterol	2	rs13076933	G	T	0.26	-0.03	0.0045209	3.006e-11	mmol/l
Cholesterol	2	rs13107325	T	C	0.08	-0.041	0.0074916	3.14e-08	mmol/l
Cholesterol	2	rs13108218	G	A	0.62	-0.028	0.004091	5.541e-12	mmol/l
Cholesterol	2	rs147711004	A	G	0.04	0.138	0.010605	6.847e-39	mmol/l
Cholesterol	2	rs148601586	G	C	0.01	0.105	0.0171956	1.178e-09	mmol/l
Cholesterol	2	rs1500187	G	A	0.45	-0.022	0.0039626	4.223e-08	mmol/l
Cholesterol	2	rs1532085	G	A	0.61	-0.057	0.0040498	1.224e-44	mmol/l
Cholesterol	2	rs174564	G	A	0.35	-0.052	0.004136	9.956e-36	mmol/l
Cholesterol	2	rs1800961	T	C	0.03	-0.108	0.0112898	1.108e-21	mmol/l
Cholesterol	2	rs1883711	C	G	0.03	0.121	0.0115619	1.316e-25	mmol/l
Cholesterol	2	rs2066714	C	T	0.13	0.04	0.0059133	2.257e-11	mmol/l
Cholesterol	2	rs2068888	A	G	0.45	-0.024	0.0039624	1.345e-09	mmol/l
Cholesterol	2	rs2073547	G	A	0.18	0.035	0.005056	3.306e-12	mmol/l
Cholesterol	2	rs224424	G	A	0.21	-0.032	0.0048619	4.773e-11	mmol/l
Cholesterol	2	rs2287622	G	A	0.6	-0.024	0.0040432	3.586e-09	mmol/l
Cholesterol	2	rs2459975	G	A	0.57	0.023	0.0039935	7.241e-09	mmol/l
Cholesterol	2	rs2569550	C	T	0.59	0.041	0.0040132	7.069e-25	mmol/l
Cholesterol	2	rs261334	C	G	0.79	-0.072	0.00481	1.392e-50	mmol/l
Cholesterol	2	rs2617801	G	C	0.58	-0.029	0.0040044	3.728e-13	mmol/l
Cholesterol	2	rs2618567	T	G	0.66	-0.024	0.0041616	1.324e-08	mmol/l
Cholesterol	2	rs2642438	G	A	0.7	0.034	0.0043117	2.216e-15	mmol/l
Cholesterol	2	rs2737245	T	G	0.28	-0.024	0.0043899	2.893e-08	mmol/l
Cholesterol	2	rs2740488	C	A	0.27	-0.054	0.0044822	2.776e-33	mmol/l
Cholesterol	2	rs2854275	A	C	0.15	-0.035	0.0055436	2.665e-10	mmol/l
Cholesterol	2	rs28601761	G	C	0.42	-0.071	0.0040362	9.104e-70	mmol/l
Cholesterol	2	rs34042070	G	C	0.19	0.055	0.0050982	6.373e-27	mmol/l
Cholesterol	2	rs35081008	T	C	0.15	-0.034	0.0055981	1.597e-09	mmol/l
Cholesterol	2	rs3732359	A	G	0.78	-0.03	0.0047846	3.132e-10	mmol/l
Cholesterol	2	rs3822855	T	G	0.4	0.026	0.0040252	2.01e-10	mmol/l
Cholesterol	2	rs41290120	A	G	0.05	-0.372	0.0091156	0	mmol/l
Cholesterol	2	rs4299376	T	G	0.68	-0.058	0.0042124	1.157e-43	mmol/l
Cholesterol	2	rs4307732	A	G	0.11	0.041	0.0064435	1.256e-10	mmol/l
Cholesterol	2	rs463599	T	G	0.14	0.042	0.0056352	6.038e-14	mmol/l
Cholesterol	2	rs472495	T	G	0.65	0.048	0.004131	1.697e-31	mmol/l
Cholesterol	2	rs4738684	G	A	0.66	-0.035	0.0041792	3.197e-17	mmol/l
Cholesterol	2	rs4841132	G	A	0.91	0.072	0.0068479	8.936e-26	mmol/l
Cholesterol	2	rs4970704	A	T	0.64	0.022	0.0041084	4.541e-08	mmol/l
Cholesterol	2	rs553427	T	C	0.52	0.047	0.0039494	9.198e-33	mmol/l
Cholesterol	2	rs55714927	T	C	0.19	-0.029	0.0050004	4.69e-09	mmol/l
Cholesterol	2	rs55938402	A	G	0.1	-0.049	0.0065671	1.289e-13	mmol/l
Cholesterol	2	rs56325564	A	G	0.48	0.035	0.0039763	2.832e-18	mmol/l
Cholesterol	2	rs563290	A	G	0.82	0.108	0.0051463	3.044e-98	mmol/l
Cholesterol	2	rs581080	C	G	0.82	0.03	0.005126	5.499e-09	mmol/l
Cholesterol	2	rs58198139	T	C	0.63	0.038	0.0040857	2.113e-20	mmol/l
Cholesterol	2	rs5943037	C	T	0.4	-0.021	0.0035333	1.304e-09	mmol/l
Cholesterol	2	rs615031	T	A	0.37	0.025	0.004092	4.681e-10	mmol/l
Cholesterol	2	rs61775180	T	C	0.42	-0.037	0.0040094	2.629e-20	mmol/l
Cholesterol	2	rs6459450	C	T	0.3	-0.027	0.0042929	3.563e-10	mmol/l
Cholesterol	2	rs6511720	T	G	0.12	-0.18	0.0060686	3.01e-194	mmol/l
Cholesterol	2	rs6602911	T	C	0.36	0.03	0.0041177	4.194e-13	mmol/l
Cholesterol	2	rs6709904	G	A	0.11	-0.046	0.0063096	4.331e-13	mmol/l
Cholesterol	2	rs68033110	A	G	0.25	-0.028	0.0046564	2.01e-09	mmol/l
Cholesterol	2	rs6943272	A	T	0.53	0.024	0.0041883	7.015e-09	mmol/l
Cholesterol	2	rs72631343	G	C	0.13	-0.035	0.0059439	2.388e-09	mmol/l
Cholesterol	2	rs72694393	T	G	0.48	0.026	0.0039748	8.496e-11	mmol/l
Cholesterol	2	rs73009557	A	G	0.03	-0.072	0.0125633	1.15e-08	mmol/l
Cholesterol	2	rs7310615	G	C	0.52	0.031	0.0039742	5.811e-15	mmol/l
Cholesterol	2	rs74186130	G	C	0.14	0.059	0.0056675	4.838e-25	mmol/l
Cholesterol	2	rs7528419	G	A	0.22	-0.113	0.0047338	1.56e-125	mmol/l
Cholesterol	2	rs7534572	G	C	0.64	0.064	0.0041204	6.589e-54	mmol/l
Cholesterol	2	rs7558332	G	A	0.53	0.031	0.0039499	2.377e-15	mmol/l
Cholesterol	2	rs7640978	T	C	0.09	-0.043	0.0069205	5.703e-10	mmol/l
Cholesterol	2	rs77542162	G	A	0.02	0.132	0.0131335	1.336e-23	mmol/l
Cholesterol	2	rs77960347	G	A	0.01	0.202	0.0170376	2.648e-32	mmol/l
Cholesterol	2	rs780094	C	T	0.62	-0.053	0.0040591	1.5e-38	mmol/l
Cholesterol	2	rs79220007	C	T	0.08	-0.052	0.0073931	1.722e-12	mmol/l
Cholesterol	2	rs8107974	T	A	0.08	-0.117	0.0074545	1.109e-55	mmol/l
Cholesterol	2	rs821840	G	A	0.33	0.045	0.0042076	1.146e-26	mmol/l
Cholesterol	2	rs865716	T	A	0.5	-0.023	0.0039765	6.875e-09	mmol/l
Cholesterol	2	rs870527	A	T	0.48	-0.031	0.0039462	4.43e-15	mmol/l
Cholesterol	2	rs964184	C	G	0.87	-0.083	0.0058036	3.308e-46	mmol/l
Cholesterol	2	rs9669354	T	G	0.36	-0.028	0.0041421	7.211e-12	mmol/l
Cholesterol	2	rs9884390	C	T	0.24	0.039	0.0047029	9.747e-17	mmol/l
Coronary Heart Disease	1	rs117733303	G	A	0.02	0.024	0.0027103	1.975e-19	Absolute risk difference
Coronary Heart Disease	1	rs429358	C	T	0.16	0.006	0.0010063	7.372e-09	Absolute risk difference
Coronary Heart Disease	1	rs55730499	T	C	0.08	0.013	0.0013297	7.255e-22	Absolute risk difference
Coronary Heart Disease	1	rs62501610	T	C	0.03	0.012	0.0021388	3.668e-08	Absolute risk difference
Coronary Heart Disease	1	rs7859727	T	C	0.49	0.008	0.000731	1.415e-27	Absolute risk difference
Coronary Heart Disease	1	rs9349379	G	A	0.41	0.005	0.0007421	1.513e-13	Absolute risk difference
Coronary Heart Disease	2	rs55714120	T	G	0.34	0.005	0.000773	1.695e-09	Absolute risk difference
Coronary Heart Disease	2	rs55730499	T	C	0.08	0.012	0.0013366	5.531e-20	Absolute risk difference
Coronary Heart Disease	2	rs660240	C	T	0.78	0.005	0.0008878	2.498e-09	Absolute risk difference
Coronary Heart Disease	2	rs7859727	T	C	0.49	0.008	0.0007291	5.106e-27	Absolute risk difference
Eczema	1	rs115288876	A	G	0.04	0.013	0.0013485	2.161e-23	Absolute risk difference
Eczema	1	rs11645657	G	C	0.56	-0.003	0.0005471	5.302e-09	Absolute risk difference
Eczema	1	rs6089970	T	C	0.23	-0.004	0.0006514	3.899e-10	Absolute risk difference
Eczema	1	rs61815559	T	A	0.03	0.02	0.0015228	1.409e-37	Absolute risk difference
Eczema	1	rs62626317	G	A	0.19	-0.004	0.0006898	2.075e-08	Absolute risk difference
Eczema	1	rs7936070	T	G	0.48	0.004	0.0005431	1.828e-12	Absolute risk difference
Eczema	2	rs12123821	T	C	0.05	0.012	0.0012842	3.718e-20	Absolute risk difference
Eczema	2	rs20541	G	A	0.82	-0.004	0.0007148	2.943e-09	Absolute risk difference
Eczema	2	rs557197053	T	C	0.14	-0.006	0.0010054	1.25e-08	Absolute risk difference
Eczema	2	rs61815559	T	A	0.03	0.016	0.0015445	5.329e-25	Absolute risk difference
Lifetime Smoking	1	rs10851907	A	G	0.41	0.022	0.0023543	6.513e-21	Absolute risk difference
Lifetime Smoking	1	rs10922907	T	A	0.55	-0.014	0.0023233	4.659e-10	Absolute risk difference
Lifetime Smoking	1	rs11030102	G	C	0.26	0.015	0.0026223	1.195e-08	Absolute risk difference
Lifetime Smoking	1	rs113382419	A	C	0.11	0.024	0.003659	5.256e-11	Absolute risk difference
Lifetime Smoking	1	rs11997346	T	G	0.32	0.014	0.0024758	4.55e-08	Absolute risk difference
Lifetime Smoking	1	rs12669911	C	A	0.62	-0.013	0.0023866	3.738e-08	Absolute risk difference
Lifetime Smoking	1	rs12901436	G	C	0.21	0.017	0.0028218	3.263e-09	Absolute risk difference
Lifetime Smoking	1	rs151176846	C	T	0.08	0.033	0.0043659	5.808e-14	Absolute risk difference
Lifetime Smoking	1	rs17417989	T	G	0.3	0.014	0.0025237	1.073e-08	Absolute risk difference
Lifetime Smoking	1	rs2867113	A	G	0.13	-0.025	0.0037076	1.227e-11	Absolute risk difference
Lifetime Smoking	1	rs3001723	A	G	0.3	0.016	0.0025171	6.315e-10	Absolute risk difference
Lifetime Smoking	1	rs624833	G	T	0.31	-0.015	0.0025025	6.803e-09	Absolute risk difference
Lifetime Smoking	1	rs6559505	G	A	0.56	-0.013	0.002341	4.019e-08	Absolute risk difference
Lifetime Smoking	2	rs11210887	A	G	0.7	-0.014	0.0025194	1.285e-08	Absolute risk difference
Lifetime Smoking	2	rs12265066	C	T	0.37	0.014	0.002394	4.233e-09	Absolute risk difference
Lifetime Smoking	2	rs151176846	C	T	0.08	0.033	0.004371	4.185e-14	Absolute risk difference
Lifetime Smoking	2	rs2080976	C	T	0.64	-0.016	0.0024164	3.789e-11	Absolute risk difference
Lifetime Smoking	2	rs2295146	T	C	0.4	0.013	0.002375	1.992e-08	Absolute risk difference
Lifetime Smoking	2	rs2366428	C	T	0.42	-0.013	0.0023492	4.647e-08	Absolute risk difference
Lifetime Smoking	2	rs2890772	T	G	0.59	0.016	0.0023555	6.548e-12	Absolute risk difference
Lifetime Smoking	2	rs35534970	A	G	0.21	0.017	0.0028349	1.525e-09	Absolute risk difference
Lifetime Smoking	2	rs421983	C	T	0.48	-0.013	0.0023161	3.911e-08	Absolute risk difference
Lifetime Smoking	2	rs4838264	C	T	0.37	0.015	0.0024037	1.258e-10	Absolute risk difference
Lifetime Smoking	2	rs56116178	G	A	0.1	0.033	0.0038243	1.498e-17	Absolute risk difference
Lifetime Smoking	2	rs7948789	G	A	0.39	0.016	0.0023842	7.075e-11	Absolute risk difference
Lifetime Smoking	2	rs8042849	T	C	0.66	-0.022	0.0024435	2.765e-19	Absolute risk difference
Migraine	1	rs11172113	C	T	0.41	-0.003	0.0006106	1.362e-08	Absolute risk difference
Migraine	1	rs12134493	A	C	0.12	0.006	0.0009365	3.719e-10	Absolute risk difference
Migraine	1	rs2075968	T	C	0.22	0.005	0.0007222	8.305e-13	Absolute risk difference
Migraine	1	rs7752277	T	C	0.32	0.004	0.0006426	3.812e-12	Absolute risk difference
Migraine	1	rs9349379	G	A	0.41	-0.004	0.0006103	3.286e-10	Absolute risk difference
Migraine	2	rs10218452	G	A	0.23	0.005	0.0007155	1.534e-11	Absolute risk difference
Migraine	2	rs4759276	A	G	0.39	-0.004	0.0006142	1.215e-12	Absolute risk difference
Migraine	2	rs7559088	A	C	0.32	-0.004	0.0006424	3.286e-08	Absolute risk difference
Migraine	2	rs9349379	G	A	0.41	-0.003	0.00061	3.899e-08	Absolute risk difference
Osteoarthritis	1	rs112733456	C	G	0.03	0.017	0.0029504	1.41e-08	Absolute risk difference
Osteoarthritis	1	rs13107325	T	C	0.07	0.011	0.002045	2.508e-08	Absolute risk difference
Osteoarthritis	1	rs56274763	A	C	0.18	-0.008	0.0014058	4.991e-08	Absolute risk difference
Osteoarthritis	2	rs2473279	T	C	0.61	0.006	0.0010983	8.331e-09	Absolute risk difference
Smoking Initiation	1	rs10459655	A	G	0.14	-0.014	0.00224	1.523e-09	Absolute risk difference
Smoking Initiation	1	rs112502960	A	G	0.36	0.009	0.0016292	4.337e-08	Absolute risk difference
Smoking Initiation	1	rs11500197	A	G	0.26	0.01	0.0017776	1.104e-08	Absolute risk difference
Smoking Initiation	1	rs1246286	T	C	0.67	0.009	0.0016666	3.748e-08	Absolute risk difference
Smoking Initiation	1	rs13036436	A	G	0.82	-0.012	0.0020533	4.125e-09	Absolute risk difference
Smoking Initiation	1	rs2155290	G	C	0.38	0.012	0.0016057	2.278e-13	Absolute risk difference
Smoking Initiation	1	rs2337120	T	C	0.53	0.009	0.0015707	4.053e-08	Absolute risk difference
Smoking Initiation	1	rs28669908	A	C	0.21	-0.014	0.001908	5.8e-14	Absolute risk difference
Smoking Initiation	1	rs2867113	A	G	0.13	-0.015	0.0025108	3.453e-09	Absolute risk difference
Smoking Initiation	1	rs4856591	G	T	0.62	-0.01	0.001635	5.5e-09	Absolute risk difference
Smoking Initiation	1	rs55656032	T	C	0.77	-0.012	0.0018623	3.095e-10	Absolute risk difference
Smoking Initiation	1	rs72720396	G	A	0.23	-0.011	0.0018522	1.343e-08	Absolute risk difference
Smoking Initiation	1	rs74651974	A	T	0.33	0.01	0.0017246	1.883e-09	Absolute risk difference
Smoking Initiation	1	rs77068442	G	A	0.11	0.014	0.0025232	3.94e-08	Absolute risk difference
Smoking Initiation	1	rs9374262	A	G	0.16	0.013	0.0021234	6.569e-10	Absolute risk difference
Smoking Initiation	2	rs10191559	A	G	0.7	0.009	0.0017061	3.585e-08	Absolute risk difference
Smoking Initiation	2	rs10193706	C	A	0.52	0.011	0.0015758	2.199e-11	Absolute risk difference
Smoking Initiation	2	rs1043450	G	A	0.33	-0.01	0.0016778	2.194e-09	Absolute risk difference
Smoking Initiation	2	rs11101595	G	A	0.27	0.01	0.0017661	3.934e-08	Absolute risk difference
Smoking Initiation	2	rs174401	T	C	0.81	-0.014	0.0019986	7.643e-13	Absolute risk difference
Smoking Initiation	2	rs2080976	C	T	0.64	-0.01	0.0016318	6.194e-10	Absolute risk difference
Smoking Initiation	2	rs35236974	G	A	0.16	-0.013	0.0021227	2.924e-10	Absolute risk difference
Smoking Initiation	2	rs35534970	A	G	0.21	0.012	0.0019143	1.627e-09	Absolute risk difference
Smoking Initiation	2	rs364828	G	C	0.68	0.01	0.0016819	3.105e-09	Absolute risk difference
Smoking Initiation	2	rs59145036	G	A	0.73	-0.013	0.0019469	3.87e-11	Absolute risk difference
Smoking Initiation	2	rs6545765	C	T	0.59	0.009	0.0015913	1.009e-08	Absolute risk difference
Smoking Initiation	2	rs7171419	T	C	0.37	-0.009	0.0016263	2.765e-08	Absolute risk difference
Smoking Initiation	2	rs78569832	A	G	0.02	0.034	0.0055066	6.413e-10	Absolute risk difference
Smoking Initiation	2	rs7948789	G	A	0.39	0.013	0.0016098	1.713e-15	Absolute risk difference
Smoking Initiation	2	rs905739	G	A	0.22	-0.015	0.0018899	4.126e-15	Absolute risk difference
Systolic BP	1	rs1010064	C	A	0.18	-0.475	0.0863866	3.829e-08	mmHg
Systolic BP	1	rs10786736	C	G	0.1	-0.785	0.111325	1.818e-12	mmHg
Systolic BP	1	rs10857147	T	A	0.29	0.66	0.0736398	3.151e-19	mmHg
Systolic BP	1	rs10882398	A	T	0.43	0.456	0.0675259	1.461e-11	mmHg
Systolic BP	1	rs11072508	T	C	0.67	-0.453	0.0714784	2.321e-10	mmHg
Systolic BP	1	rs11222084	T	A	0.37	0.452	0.0689264	5.516e-11	mmHg
Systolic BP	1	rs11629342	A	G	0.03	1.115	0.199236	2.166e-08	mmHg
Systolic BP	1	rs12258967	G	C	0.3	-0.678	0.0729512	1.441e-20	mmHg
Systolic BP	1	rs12656497	C	T	0.6	0.636	0.067964	8.136e-21	mmHg
Systolic BP	1	rs12926788	G	C	0.2	-0.559	0.0843435	3.542e-11	mmHg
Systolic BP	1	rs12978472	G	C	0.13	-0.728	0.100346	4.137e-13	mmHg
Systolic BP	1	rs13436194	G	A	0.43	-0.402	0.067397	2.476e-09	mmHg
Systolic BP	1	rs1687294	A	C	0.82	-0.558	0.0871047	1.524e-10	mmHg
Systolic BP	1	rs17011002	G	C	0.14	0.531	0.0964415	3.678e-08	mmHg
Systolic BP	1	rs17033041	G	A	0.2	0.466	0.0846851	3.728e-08	mmHg
Systolic BP	1	rs186895872	T	C	0.1	-0.613	0.109801	2.382e-08	mmHg
Systolic BP	1	rs200233542	A	T	0.4	0.414	0.0727952	1.33e-08	mmHg
Systolic BP	1	rs2392929	G	T	0.2	0.904	0.0836156	2.85e-27	mmHg
Systolic BP	1	rs2643826	T	C	0.45	0.381	0.0670294	1.311e-08	mmHg
Systolic BP	1	rs2681485	A	G	0.59	0.567	0.0678404	6.046e-17	mmHg
Systolic BP	1	rs2782980	C	T	0.72	0.459	0.0743503	6.802e-10	mmHg
Systolic BP	1	rs284278	G	A	0.66	-0.46	0.0705556	7.147e-11	mmHg
Systolic BP	1	rs2844543	T	A	0.48	0.372	0.0666064	2.244e-08	mmHg
Systolic BP	1	rs331635	G	A	0.59	0.396	0.0678538	5.583e-09	mmHg
Systolic BP	1	rs34611819	A	G	0.17	-0.751	0.0885388	2.121e-17	mmHg
Systolic BP	1	rs35429334	T	A	0.34	-0.385	0.0701564	4.047e-08	mmHg
Systolic BP	1	rs3753580	C	T	0.3	-0.678	0.0766228	9.036e-19	mmHg
Systolic BP	1	rs3790605	G	C	0.32	0.431	0.071552	1.762e-09	mmHg
Systolic BP	1	rs392956	T	C	0.37	-0.507	0.0693558	2.71e-13	mmHg
Systolic BP	1	rs4480845	C	T	0.64	-0.509	0.0698779	3.246e-13	mmHg
Systolic BP	1	rs4932373	C	A	0.33	0.545	0.0711306	1.843e-14	mmHg
Systolic BP	1	rs55881012	C	A	0.5	0.367	0.0666449	3.592e-08	mmHg
Systolic BP	1	rs569550	G	T	0.39	0.525	0.0686239	2.035e-14	mmHg
Systolic BP	1	rs60129878	G	A	0.15	-0.594	0.0922262	1.171e-10	mmHg
Systolic BP	1	rs60289499	A	G	0.27	0.45	0.0752401	2.282e-09	mmHg
Systolic BP	1	rs6040076	C	G	0.51	-0.367	0.0672068	4.728e-08	mmHg
Systolic BP	1	rs604723	C	T	0.72	0.664	0.0749093	7.509e-19	mmHg
Systolic BP	1	rs62162674	C	G	0.46	-0.374	0.0671725	2.498e-08	mmHg
Systolic BP	1	rs6461992	G	A	0.93	0.71	0.128589	3.419e-08	mmHg
Systolic BP	1	rs6918586	C	T	0.41	0.448	0.0676065	3.34e-11	mmHg
Systolic BP	1	rs7107356	G	A	0.51	0.4	0.0665173	1.794e-09	mmHg
Systolic BP	1	rs7302981	G	A	0.63	-0.419	0.0688938	1.136e-09	mmHg
Systolic BP	1	rs73046792	A	G	0.16	-0.59	0.0896874	4.731e-11	mmHg
Systolic BP	1	rs73563812	T	G	0.24	-0.428	0.0783944	4.837e-08	mmHg
Systolic BP	1	rs76785323	A	C	0.43	0.418	0.0676071	6.382e-10	mmHg
Systolic BP	1	rs77870048	T	C	0.05	1.014	0.148761	9.241e-12	mmHg
Systolic BP	1	rs79938490	A	G	0.09	0.641	0.117608	4.955e-08	mmHg
Systolic BP	1	rs891511	A	G	0.32	-0.407	0.0721866	1.741e-08	mmHg
Systolic BP	1	rs935168	A	G	0.66	-0.457	0.0701498	7.159e-11	mmHg
Systolic BP	1	rs9804478	A	T	0.18	0.565	0.0861208	5.196e-11	mmHg
Systolic BP	2	rs11190709	A	G	0.89	0.694	0.105921	5.849e-11	mmHg
Systolic BP	2	rs11191580	C	T	0.08	-0.934	0.125386	9.332e-14	mmHg
Systolic BP	2	rs115525024	G	T	0.93	0.811	0.128335	2.59e-10	mmHg
Systolic BP	2	rs12258967	G	C	0.3	-0.466	0.0730661	1.719e-10	mmHg
Systolic BP	2	rs1250258	T	C	0.74	-0.429	0.0759121	1.573e-08	mmHg
Systolic BP	2	rs12677668	T	A	0.17	0.506	0.0891789	1.377e-08	mmHg
Systolic BP	2	rs1343040	A	G	0.42	0.382	0.0679715	1.861e-08	mmHg
Systolic BP	2	rs149453951	T	C	0.02	-1.287	0.226037	1.234e-08	mmHg
Systolic BP	2	rs1530440	T	C	0.19	-0.469	0.0854251	4.103e-08	mmHg
Systolic BP	2	rs167479	T	G	0.47	-0.527	0.0667856	2.894e-15	mmHg
Systolic BP	2	rs16998073	T	A	0.29	0.741	0.0731679	3.938e-24	mmHg
Systolic BP	2	rs17033041	G	A	0.2	0.462	0.0845165	4.447e-08	mmHg
Systolic BP	2	rs17608766	C	T	0.15	0.7	0.0940317	9.875e-14	mmHg
Systolic BP	2	rs1887320	A	G	0.48	0.411	0.0669152	7.852e-10	mmHg
Systolic BP	2	rs199696982	C	G	0.45	-0.435	0.0671529	9.378e-11	mmHg
Systolic BP	2	rs2274224	C	G	0.43	-0.422	0.067278	3.668e-10	mmHg
Systolic BP	2	rs2282978	C	T	0.32	-0.421	0.0712815	3.488e-09	mmHg
Systolic BP	2	rs2392929	G	T	0.2	0.853	0.083657	2.175e-24	mmHg
Systolic BP	2	rs2521498	T	A	0.61	0.547	0.0689159	2.118e-15	mmHg
Systolic BP	2	rs2627316	G	A	0.47	0.441	0.0669051	4.435e-11	mmHg
Systolic BP	2	rs2681492	C	T	0.17	-0.717	0.0890189	8.203e-16	mmHg
Systolic BP	2	rs35021474	G	C	0.62	-0.454	0.0687985	4.295e-11	mmHg
Systolic BP	2	rs373198871	G	A	0.17	-0.508	0.0902674	1.821e-08	mmHg
Systolic BP	2	rs4766578	A	T	0.5	-0.457	0.0667419	7.488e-12	mmHg
Systolic BP	2	rs56100232	G	A	0.21	-0.473	0.082192	8.675e-09	mmHg
Systolic BP	2	rs633185	C	G	0.72	0.586	0.0743694	3.257e-15	mmHg
Systolic BP	2	rs6416904	G	A	0.65	-0.425	0.0702381	1.439e-09	mmHg
Systolic BP	2	rs6442260	A	G	0.36	-0.38	0.0696092	4.694e-08	mmHg
Systolic BP	2	rs6546123	C	T	0.67	0.419	0.0708897	3.332e-09	mmHg
Systolic BP	2	rs6665016	A	G	0.21	0.467	0.0833487	2.178e-08	mmHg
Systolic BP	2	rs6923947	A	G	0.45	0.534	0.0671959	1.878e-15	mmHg
Systolic BP	2	rs726073	G	A	0.33	-0.457	0.0711719	1.303e-10	mmHg
Systolic BP	2	rs72640260	T	G	0.06	-1.341	0.14601	4.038e-20	mmHg
Systolic BP	2	rs72767010	T	C	0.15	0.539	0.0937251	8.69e-09	mmHg
Systolic BP	2	rs73029563	G	C	0.55	0.462	0.0669975	5.514e-12	mmHg
Systolic BP	2	rs7526027	C	T	0.29	-0.429	0.0735137	5.168e-09	mmHg
Systolic BP	2	rs7733331	C	T	0.6	0.615	0.0679939	1.4e-19	mmHg
Systolic BP	2	rs77870048	T	C	0.05	0.953	0.149013	1.594e-10	mmHg
Systolic BP	2	rs7838131	A	G	0.57	-0.44	0.067604	7.943e-11	mmHg
Systolic BP	2	rs7938342	A	T	0.58	0.568	0.0678204	5.249e-17	mmHg
Type 2 Diabetes	1	rs10830963	G	C	0.27	0.006	0.0008004	1.535e-13	Absolute risk difference
Type 2 Diabetes	1	rs10950550	G	T	0.45	-0.005	0.000719	8.264e-12	Absolute risk difference
Type 2 Diabetes	1	rs10965246	C	T	0.18	-0.008	0.0009386	3.918e-16	Absolute risk difference
Type 2 Diabetes	1	rs1215470	C	T	0.29	-0.005	0.000792	6.314e-10	Absolute risk difference
Type 2 Diabetes	1	rs13266634	T	C	0.31	-0.005	0.0007748	2.327e-09	Absolute risk difference
Type 2 Diabetes	1	rs140573710	A	C	0.01	0.024	0.003906	1.315e-09	Absolute risk difference
Type 2 Diabetes	1	rs1470579	C	A	0.31	0.006	0.0007708	4.487e-14	Absolute risk difference
Type 2 Diabetes	1	rs150015084	A	G	0.65	0.006	0.0009096	1.882e-11	Absolute risk difference
Type 2 Diabetes	1	rs1801212	A	G	0.72	0.006	0.0007953	1.923e-12	Absolute risk difference
Type 2 Diabetes	1	rs3020789	T	C	0.78	0.004	0.0007165	5.031e-08	Absolute risk difference
Type 2 Diabetes	1	rs35198068	C	T	0.29	0.015	0.0007887	1.789e-76	Absolute risk difference
Type 2 Diabetes	1	rs4239217	A	G	0.6	-0.004	0.0007326	1.514e-08	Absolute risk difference
Type 2 Diabetes	1	rs4731702	T	C	0.49	-0.004	0.0007147	4.45e-08	Absolute risk difference
Type 2 Diabetes	1	rs57292959	T	G	0.42	0.004	0.0007268	4.314e-08	Absolute risk difference
Type 2 Diabetes	1	rs7306710	C	T	0.52	0.004	0.0007229	3.95e-08	Absolute risk difference
Type 2 Diabetes	1	rs76895963	G	T	0.02	-0.02	0.0027901	1.468e-12	Absolute risk difference
Type 2 Diabetes	1	rs9274187	A	G	0.61	0.004	0.0007346	9.268e-09	Absolute risk difference
Type 2 Diabetes	1	rs9356744	C	T	0.31	0.006	0.0007759	2.292e-13	Absolute risk difference
Type 2 Diabetes	2	rs11658063	G	C	0.6	-0.005	0.0007363	1.749e-10	Absolute risk difference
Type 2 Diabetes	2	rs11917625	T	A	0.31	0.006	0.0007732	5.142e-15	Absolute risk difference
Type 2 Diabetes	2	rs13262861	A	C	0.17	-0.005	0.0009538	2.561e-08	Absolute risk difference
Type 2 Diabetes	2	rs1421085	C	T	0.4	0.007	0.0007285	1.256e-19	Absolute risk difference
Type 2 Diabetes	2	rs17050272	A	G	0.41	0.004	0.000726	1.974e-09	Absolute risk difference
Type 2 Diabetes	2	rs2237895	C	A	0.42	0.005	0.0007229	8.744e-11	Absolute risk difference
Type 2 Diabetes	2	rs2383208	G	A	0.18	-0.006	0.0009317	4.288e-12	Absolute risk difference
Type 2 Diabetes	2	rs3020789	T	C	0.78	0.005	0.000714	1.472e-11	Absolute risk difference
Type 2 Diabetes	2	rs34872471	C	T	0.29	0.014	0.0007855	1.172e-72	Absolute risk difference
Type 2 Diabetes	2	rs35892300	A	G	0.1	-0.007	0.0012014	1.659e-08	Absolute risk difference
Type 2 Diabetes	2	rs3802177	A	G	0.31	-0.004	0.0007708	8.891e-09	Absolute risk difference
Type 2 Diabetes	2	rs3810291	A	G	0.68	0.004	0.000763	2.254e-08	Absolute risk difference
Type 2 Diabetes	2	rs4372955	G	A	0.13	-0.006	0.0010513	1.877e-08	Absolute risk difference
Type 2 Diabetes	2	rs5015480	T	C	0.41	-0.005	0.0007267	3.562e-11	Absolute risk difference
Type 2 Diabetes	2	rs67131976	T	C	0.17	0.007	0.0009432	4.512e-15	Absolute risk difference
Type 2 Diabetes	2	rs76895963	G	T	0.02	-0.02	0.0027462	1.125e-12	Absolute risk difference
Type 2 Diabetes	2	rs864745	C	T	0.5	-0.005	0.0007141	1.935e-13	Absolute risk difference
Type 2 Diabetes	2	rs9379084	A	G	0.12	-0.006	0.0011503	2.77e-08	Absolute risk difference

## Sheet: Table S7
Health Condition/Risk Factor	Outcome	Type	N	Beta	SE	P	P (Endog)	F Stat
Alcohol Intake (5 units/week)	Able to Confide	Main Analysis MR	245633	-0.00944634	0.00579625	0.103158	0.201113	678.127
Alcohol Intake (5 units/week)	Able to Confide	Multivariable Adjusted	245633	-0.00205524	0.000274175	6.57502e-14
Alcohol Intake (5 units/week)	Cohabiting	Main Analysis MR	251512	-0.00810911	0.00550436	0.140693	0.430205	704.741
Alcohol Intake (5 units/week)	Cohabiting	Multivariable Adjusted	251512	-0.00377436	0.000265321	6.35056e-46
Alcohol Intake (5 units/week)	Happy	Main Analysis MR	82608	0.000345375	0.00452401	0.939146	0.700905	235.197
Alcohol Intake (5 units/week)	Happy	Multivariable Adjusted	82608	-0.00138947	0.00021416	8.69958e-11
Alcohol Intake (5 units/week)	Lonely	Main Analysis MR	249201	0.00907107	0.0048485	0.0613585	0.166502	690.204
Alcohol Intake (5 units/week)	Lonely	Multivariable Adjusted	249201	0.00238221	0.000231575	8.06707e-25
Alcohol Intake (5 units/week)	Satisfied with Family Relationships	Main Analysis MR	82183	-0.000212895	0.00556296	0.969472	0.770173	227.77
Alcohol Intake (5 units/week)	Satisfied with Family Relationships	Multivariable Adjusted	82183	-0.00183573	0.000256907	8.96702e-13
Alcohol Intake (5 units/week)	Satisfied with Financial Situation	Main Analysis MR	82529	-0.012762	0.00713508	0.0736747	0.250513	236.027
Alcohol Intake (5 units/week)	Satisfied with Financial Situation	Multivariable Adjusted	82529	-0.00458464	0.000348895	1.93013e-39
Alcohol Intake (5 units/week)	Satisfied with Friendships	Main Analysis MR	82135	-0.000598959	0.00391052	0.878267	0.843818	234.008
Alcohol Intake (5 units/week)	Satisfied with Friendships	Multivariable Adjusted	82135	0.000170698	0.000181185	0.346131
Alcohol Intake (5 units/week)	Satisfied with Health	Main Analysis MR	82644	-0.0134547	0.00716801	0.0605123	0.118705	236.649
Alcohol Intake (5 units/week)	Satisfied with Health	Multivariable Adjusted	82644	-0.0023544	0.000350813	1.92931e-11
Alcohol Intake (5 units/week)	Satisfied with Work	Main Analysis MR	56785	-0.000171971	0.00804334	0.982942	0.952454	153.885
Alcohol Intake (5 units/week)	Satisfied with Work	Multivariable Adjusted	56785	-0.000651129	0.00037954	0.0862401
Alcohol Intake (5 units/week)	Weekly Friend Visits	Main Analysis MR	251264	-0.0212218	0.00537651	7.90956e-05	9.03268e-05	702.934
Alcohol Intake (5 units/week)	Weekly Friend Visits	Multivariable Adjusted	251264	-0.000436925	0.000256031	0.0879092
Alcohol Intake (5 units/week)	Weekly Leisure or Social Activity	Main Analysis MR	252094	0.0181131	0.00588991	0.00210306	0.0961372	705.264
Alcohol Intake (5 units/week)	Weekly Leisure or Social Activity	Multivariable Adjusted	252094	0.00833475	0.000278881	2.96e-196
Alcohol Intake (5 units/week)	Household Income	Main Analysis MR	219924	-2445.83	467.246	1.65387e-07	1.5392e-10	642.594
Alcohol Intake (5 units/week)	Household Income	Multivariable Adjusted	219924	442.19	21.3833	5.32811e-95
Alcohol Intake (5 units/week)	Non-employed vs Employed (retired excluded)	Main Analysis MR	162550	0.00457558	0.00448453	0.307585	0.505541	499.347
Alcohol Intake (5 units/week)	Non-employed vs Employed (retired excluded)	Multivariable Adjusted	162550	0.0015944	0.000228781	3.18994e-12
Alcohol Intake (5 units/week)	Non-employed vs Employed/Retired	Main Analysis MR	250817	0.00279916	0.0031776	0.37837	0.629435	689.627
Alcohol Intake (5 units/week)	Non-employed vs Employed/Retired	Multivariable Adjusted	250817	0.00126786	0.000154683	2.47385e-16
Alcohol Intake (5 units/week)	Own Accommodation Lived In	Main Analysis MR	249886	-0.018044	0.0032311	2.34385e-08	2.23518e-07	703.937
Alcohol Intake (5 units/week)	Own Accommodation Lived In	Multivariable Adjusted	249886	-0.00164634	0.000159107	4.29874e-25
Alcohol Intake (5 units/week)	Retired vs Employed (non-employed excluded)	Main Analysis MR	234838	0.00546839	0.00517792	0.290923	0.249905	647.185
Alcohol Intake (5 units/week)	Retired vs Employed (non-employed excluded)	Multivariable Adjusted	234838	-0.000478414	0.000243646	0.0495812
Alcohol Intake (5 units/week)	Skilled Job	Main Analysis MR	167750	-0.0132525	0.0055599	0.0171449	0.00618703	500.686
Alcohol Intake (5 units/week)	Skilled Job	Multivariable Adjusted	167750	0.0018234	0.000279322	6.66822e-11
Alcohol Intake (5 units/week)	TDI at Recruitment	Main Analysis MR	252287	0.178838	0.0347056	2.56351e-07	1.77962e-05	703.847
Alcohol Intake (5 units/week)	TDI at Recruitment	Multivariable Adjusted	252287	0.0320653	0.00167369	8.22923e-82
Alcohol Intake (5 units/week)	University Education	Main Analysis MR	212190	-0.0101907	0.00690943	0.14024	0.230551	618.328
Alcohol Intake (5 units/week)	University Education	Multivariable Adjusted	212190	-0.00192848	0.000337786	1.13513e-08
Asthma	Able to Confide	Main Analysis MR	327392	-0.0676711	0.0360284	0.060344	0.0798706	1264.34
Asthma	Able to Confide	Multivariable Adjusted	327392	-0.0047675	0.00226628	0.0354078
Asthma	Cohabiting	Main Analysis MR	335271	-0.10951	0.0355694	0.0020785	0.00815237	1307.99
Asthma	Cohabiting	Multivariable Adjusted	335271	-0.0158173	0.00224298	1.76476e-12
Asthma	Happy	Main Analysis MR	110958	0.0306887	0.0288114	0.286804	0.150338	437.501
Asthma	Happy	Multivariable Adjusted	110958	-0.0105988	0.00183573	7.75951e-09
Asthma	Lonely	Main Analysis MR	332073	0.0372835	0.0313149	0.23381	0.91418	1293.05
Asthma	Lonely	Multivariable Adjusted	332073	0.0339144	0.00197827	7.02911e-66
Asthma	Satisfied with Family Relationships	Main Analysis MR	110312	-0.0188989	0.0335906	0.573689	0.963829	429.549
Asthma	Satisfied with Family Relationships	Multivariable Adjusted	110312	-0.0173784	0.00215866	8.2407e-16
Asthma	Satisfied with Financial Situation	Main Analysis MR	110843	-0.0552719	0.0462068	0.231624	0.684732	434.634
Asthma	Satisfied with Financial Situation	Multivariable Adjusted	110843	-0.0365518	0.00297352	9.94517e-35
Asthma	Satisfied with Friendships	Main Analysis MR	110144	-0.0114236	0.0244194	0.639922	0.778607	430.698
Asthma	Satisfied with Friendships	Multivariable Adjusted	110144	-0.00456501	0.00153898	0.00301452
Asthma	Satisfied with Health	Main Analysis MR	110997	-0.00640027	0.0475847	0.893005	0.091664	437.688
Asthma	Satisfied with Health	Multivariable Adjusted	110997	-0.0862847	0.00302643	8.6993e-179
Asthma	Satisfied with Work	Main Analysis MR	75277	0.000386363	0.0469356	0.993432	0.831311	315.205
Asthma	Satisfied with Work	Multivariable Adjusted	75277	-0.00958894	0.00310734	0.00202941
Asthma	Weekly Friend Visits	Main Analysis MR	335071	0.018795	0.0331668	0.570931	0.56902	1307.26
Asthma	Weekly Friend Visits	Multivariable Adjusted	335071	-5.12767e-05	0.00209403	0.980464
Asthma	Weekly Leisure or Social Activity	Main Analysis MR	336170	-0.0320782	0.0378086	0.396194	0.51353	1302.61
Asthma	Weekly Leisure or Social Activity	Multivariable Adjusted	336170	-0.00742299	0.00237945	0.00181082
Asthma	Household Income	Main Analysis MR	290457	-13474.2	2691.21	5.53572e-07	1.56815e-06	1172.71
Asthma	Household Income	Multivariable Adjusted	290457	-693.092	171.56	5.34644e-05
Asthma	Non-employed vs Employed (retired excluded)	Main Analysis MR	216241	0.0460283	0.0311032	0.138911	0.67589	903.425
Asthma	Non-employed vs Employed (retired excluded)	Multivariable Adjusted	216241	0.0330421	0.00204255	7.34014e-59
Asthma	Non-employed vs Employed/Retired	Main Analysis MR	334514	0.0323923	0.0215269	0.132391	0.598689	1302.11
Asthma	Non-employed vs Employed/Retired	Multivariable Adjusted	334514	0.0210782	0.00136489	8.3913e-54
Asthma	Own Accommodation Lived In	Main Analysis MR	332904	-0.0633519	0.0228456	0.00555349	0.14861	1299.46
Asthma	Own Accommodation Lived In	Multivariable Adjusted	332904	-0.0304362	0.00144306	9.54757e-99
Asthma	Retired vs Employed (non-employed excluded)	Main Analysis MR	309066	0.0209867	0.0307552	0.495001	0.737012	1250.22
Asthma	Retired vs Employed (non-employed excluded)	Multivariable Adjusted	309066	0.0106793	0.00197641	6.5396e-08
Asthma	Skilled Job	Main Analysis MR	219290	-0.0796956	0.0368056	0.0303636	0.0238644	929.728
Asthma	Skilled Job	Multivariable Adjusted	219290	0.00309172	0.00242337	0.202029
Asthma	TDI at Recruitment	Main Analysis MR	336600	0.628482	0.224553	0.00512914	0.0788842	1313
Asthma	TDI at Recruitment	Multivariable Adjusted	336600	0.235023	0.0141873	1.23314e-61
Asthma	University Education	Main Analysis MR	276784	-0.170529	0.0424227	5.82573e-05	4.86676e-06	1147.47
Asthma	University Education	Multivariable Adjusted	276784	0.0211362	0.00273921	1.19896e-14
Body Mass Index (5 kg/m2)	Able to Confide	Main Analysis MR	326365	0.00495926	0.00617996	0.422279	0.0087483	5463.32
Body Mass Index (5 kg/m2)	Able to Confide	Multivariable Adjusted	326365	-0.0111025	0.000803163	1.83871e-43
Body Mass Index (5 kg/m2)	Cohabiting	Main Analysis MR	334215	-0.0139846	0.00613246	0.022583	0.97253	5581.18
Body Mass Index (5 kg/m2)	Cohabiting	Multivariable Adjusted	334215	-0.0141937	0.00079323	1.32299e-71
Body Mass Index (5 kg/m2)	Happy	Main Analysis MR	110473	-0.0110864	0.00519082	0.0326978	0.200854	1725.82
Body Mass Index (5 kg/m2)	Happy	Multivariable Adjusted	110473	-0.00450467	0.000646417	3.19936e-12
Body Mass Index (5 kg/m2)	Lonely	Main Analysis MR	331018	0.0241334	0.00537262	7.05801e-06	0.553141	5554.94
Body Mass Index (5 kg/m2)	Lonely	Multivariable Adjusted	331018	0.0272894	0.000698704	0
Body Mass Index (5 kg/m2)	Satisfied with Family Relationships	Main Analysis MR	109836	-0.00166851	0.00605872	0.783017	0.39675	1704.69
Body Mass Index (5 kg/m2)	Satisfied with Family Relationships	Multivariable Adjusted	109836	-0.00676285	0.000762247	7.16748e-19
Body Mass Index (5 kg/m2)	Satisfied with Financial Situation	Main Analysis MR	110373	-0.0160145	0.00831388	0.0540744	0.0263168	1736.46
Body Mass Index (5 kg/m2)	Satisfied with Financial Situation	Multivariable Adjusted	110373	-0.0342841	0.00104411	1.82567e-236
Body Mass Index (5 kg/m2)	Satisfied with Friendships	Main Analysis MR	109671	0.00166405	0.00426488	0.696406	0.591652	1722.07
Body Mass Index (5 kg/m2)	Satisfied with Friendships	Multivariable Adjusted	109671	-0.0005991	0.000543759	0.27056
Body Mass Index (5 kg/m2)	Satisfied with Health	Main Analysis MR	110513	-0.0515127	0.00841284	9.17702e-10	0.003529	1721.69
Body Mass Index (5 kg/m2)	Satisfied with Health	Multivariable Adjusted	110513	-0.0757423	0.00104494	0
Body Mass Index (5 kg/m2)	Satisfied with Work	Main Analysis MR	75008	-0.0224415	0.00885004	0.0112207	0.0573505	1172.17
Body Mass Index (5 kg/m2)	Satisfied with Work	Multivariable Adjusted	75008	-0.00582324	0.00110978	1.54424e-07
Body Mass Index (5 kg/m2)	Weekly Friend Visits	Main Analysis MR	334010	-0.00219327	0.00570917	0.700856	0.109403	5568.19
Body Mass Index (5 kg/m2)	Weekly Friend Visits	Multivariable Adjusted	334010	0.00686652	0.000741185	1.96472e-20
Body Mass Index (5 kg/m2)	Weekly Leisure or Social Activity	Main Analysis MR	335096	-0.0141725	0.00648613	0.0288857	0.0551049	5606.71
Body Mass Index (5 kg/m2)	Weekly Leisure or Social Activity	Multivariable Adjusted	335096	-0.0264957	0.000840758	5.56672e-218
Body Mass Index (5 kg/m2)	Household Income	Main Analysis MR	289594	-2777.23	466.625	2.65311e-09	0.335598	4906.9
Body Mass Index (5 kg/m2)	Household Income	Multivariable Adjusted	289594	-2331.62	60.9121	0
Body Mass Index (5 kg/m2)	Non-employed vs Employed (retired excluded)	Main Analysis MR	215625	0.0144007	0.00520441	0.00565714	0.374584	4053.24
Body Mass Index (5 kg/m2)	Non-employed vs Employed (retired excluded)	Multivariable Adjusted	215625	0.0189758	0.000717904	5.83433e-154
Body Mass Index (5 kg/m2)	Non-employed vs Employed/Retired	Main Analysis MR	333446	0.00914458	0.00369615	0.0133579	0.254865	5585.32
Body Mass Index (5 kg/m2)	Non-employed vs Employed/Retired	Multivariable Adjusted	333446	0.0133104	0.00048088	1.24371e-168
Body Mass Index (5 kg/m2)	Own Accommodation Lived In	Main Analysis MR	331854	-0.0159223	0.00395815	5.7546e-05	0.00944131	5520.36
Body Mass Index (5 kg/m2)	Own Accommodation Lived In	Multivariable Adjusted	331854	-0.0260748	0.000508245	0
Body Mass Index (5 kg/m2)	Retired vs Employed (non-employed excluded)	Main Analysis MR	308275	0.0122191	0.00551883	0.0268239	0.00880401	5071.91
Body Mass Index (5 kg/m2)	Retired vs Employed (non-employed excluded)	Multivariable Adjusted	308275	-0.00211736	0.00070895	0.00282088
Body Mass Index (5 kg/m2)	Skilled Job	Main Analysis MR	218811	-0.0225458	0.00642788	0.000452341	0.941219	3963.05
Body Mass Index (5 kg/m2)	Skilled Job	Multivariable Adjusted	218811	-0.0230152	0.00087084	6.41562e-154
Body Mass Index (5 kg/m2)	TDI at Recruitment	Main Analysis MR	335524	0.250279	0.0385281	8.24804e-11	0.294186	5614.62
Body Mass Index (5 kg/m2)	TDI at Recruitment	Multivariable Adjusted	335524	0.290307	0.00499221	0
Body Mass Index (5 kg/m2)	University Education	Main Analysis MR	276021	-0.0293286	0.00751005	9.41262e-05	0.00112051	4646.14
Body Mass Index (5 kg/m2)	University Education	Multivariable Adjusted	276021	-0.0535742	0.000977468	0
Breast Cancer	Able to Confide	Main Analysis MR	176558	0.00910464	0.0790265	0.908279	0.979617	621.409
Breast Cancer	Able to Confide	Multivariable Adjusted	176558	0.0111198	0.00493228	0.0241649
Breast Cancer	Cohabiting	Main Analysis MR	180376	-0.131074	0.085578	0.125614	0.175672	630.79
Breast Cancer	Cohabiting	Multivariable Adjusted	180376	-0.0155571	0.00531548	0.00342527
Breast Cancer	Happy	Main Analysis MR	59402	0.0240595	0.0622595	0.699171	0.672773	222.576
Breast Cancer	Happy	Multivariable Adjusted	59402	-0.00217283	0.00395228	0.582481
Breast Cancer	Lonely	Main Analysis MR	178524	0.0129124	0.077926	0.868392	0.825212	610.938
Breast Cancer	Lonely	Multivariable Adjusted	178524	-0.00426555	0.00479185	0.373376
Breast Cancer	Satisfied with Family Relationships	Main Analysis MR	59169	0.135226	0.0762967	0.0763338	0.0787311	220.983
Breast Cancer	Satisfied with Family Relationships	Multivariable Adjusted	59169	0.00215485	0.00474402	0.649667
Breast Cancer	Satisfied with Financial Situation	Main Analysis MR	59336	-0.0630259	0.101904	0.536257	0.595539	222.105
Breast Cancer	Satisfied with Financial Situation	Multivariable Adjusted	59336	-0.00906153	0.00653733	0.16571
Breast Cancer	Satisfied with Friendships	Main Analysis MR	59159	0.00526687	0.0470175	0.910808	0.940995	217.564
Breast Cancer	Satisfied with Friendships	Multivariable Adjusted	59159	0.00874544	0.00299873	0.00354121
Breast Cancer	Satisfied with Health	Main Analysis MR	59395	0.0385622	0.106393	0.717015	0.345673	225.271
Breast Cancer	Satisfied with Health	Multivariable Adjusted	59395	-0.0613464	0.0068183	2.31302e-19
Breast Cancer	Satisfied with Work	Main Analysis MR	39675	-0.0551859	0.137628	0.688436	0.637744	100.42
Breast Cancer	Satisfied with Work	Multivariable Adjusted	39675	0.00951207	0.00723569	0.188643
Breast Cancer	Weekly Friend Visits	Main Analysis MR	180381	0.075978	0.0714141	0.28737	0.329791	630.948
Breast Cancer	Weekly Friend Visits	Multivariable Adjusted	180381	0.00655223	0.00442536	0.138711
Breast Cancer	Weekly Leisure or Social Activity	Main Analysis MR	180832	-0.0706794	0.0871949	0.417601	0.402786	637.847
Breast Cancer	Weekly Leisure or Social Activity	Multivariable Adjusted	180832	0.00210104	0.00543321	0.698976
Breast Cancer	Household Income	Main Analysis MR	150482	-12725.8	6421.14	0.0474948	0.0551051	503.55
Breast Cancer	Household Income	Multivariable Adjusted	150482	-469.416	391.467	0.230481
Breast Cancer	Non-employed vs Employed (retired excluded)	Main Analysis MR	113107	-0.0848692	0.116852	0.467655	0.337088	257.474
Breast Cancer	Non-employed vs Employed (retired excluded)	Multivariable Adjusted	113107	0.0269833	0.0059586	5.94152e-06
Breast Cancer	Non-employed vs Employed/Retired	Main Analysis MR	179958	-0.0301092	0.0528674	0.569002	0.464376	624.625
Breast Cancer	Non-employed vs Employed/Retired	Multivariable Adjusted	179958	0.00850027	0.00326205	0.00916574
Breast Cancer	Own Accommodation Lived In	Main Analysis MR	179196	-0.0581431	0.0509216	0.253531	0.28098	636.038
Breast Cancer	Own Accommodation Lived In	Multivariable Adjusted	179196	-0.00342295	0.00319514	0.284034
Breast Cancer	Retired vs Employed (non-employed excluded)	Main Analysis MR	164649	-0.0477103	0.0697756	0.494122	0.249935	579.916
Breast Cancer	Retired vs Employed (non-employed excluded)	Multivariable Adjusted	164649	0.0323606	0.00434984	1.01084e-13
Breast Cancer	Skilled Job	Main Analysis MR	113634	-0.0464128	0.115116	0.686815	0.580353	308.447
Breast Cancer	Skilled Job	Multivariable Adjusted	113634	0.0170954	0.00639479	0.0075102
Breast Cancer	TDI at Recruitment	Main Analysis MR	181069	1.12358	0.513544	0.0286769	0.0291929	633.171
Breast Cancer	TDI at Recruitment	Multivariable Adjusted	181069	0.00976938	0.0318251	0.758866
Breast Cancer	University Education	Main Analysis MR	148801	-0.0138404	0.107002	0.897083	0.841666	466.365
Breast Cancer	University Education	Multivariable Adjusted	148801	0.0074956	0.00631676	0.235377
Cholesterol (1 mmol/l)	Able to Confide	Main Analysis MR	312136	-0.00387622	0.00592733	0.513139	0.445796	4232.95
Cholesterol (1 mmol/l)	Able to Confide	Multivariable Adjusted	312136	0.000612688	0.000689176	0.373995
Cholesterol (1 mmol/l)	Cohabiting	Main Analysis MR	319652	-0.00178948	0.00585638	0.759939	0.200868	4341.99
Cholesterol (1 mmol/l)	Cohabiting	Multivariable Adjusted	319652	0.00564787	0.000680647	1.06061e-16
Cholesterol (1 mmol/l)	Happy	Main Analysis MR	105045	0.00641218	0.00512676	0.211034	0.193992	1333.5
Cholesterol (1 mmol/l)	Happy	Multivariable Adjusted	105045	-0.000203954	0.000557039	0.714261
Cholesterol (1 mmol/l)	Lonely	Main Analysis MR	316590	-0.0107249	0.00519202	0.0388621	0.192685	4269.84
Cholesterol (1 mmol/l)	Lonely	Multivariable Adjusted	316590	-0.00401037	0.000599642	2.26333e-11
Cholesterol (1 mmol/l)	Satisfied with Family Relationships	Main Analysis MR	104432	0.00984154	0.00595408	0.0983501	0.194916	1318.52
Cholesterol (1 mmol/l)	Satisfied with Family Relationships	Multivariable Adjusted	104432	0.002187	0.000656844	0.000869829
Cholesterol (1 mmol/l)	Satisfied with Financial Situation	Main Analysis MR	104939	-0.00576866	0.00814245	0.478655	0.168336	1330.01
Cholesterol (1 mmol/l)	Satisfied with Financial Situation	Multivariable Adjusted	104939	0.00536742	0.000904475	2.95118e-09
Cholesterol (1 mmol/l)	Satisfied with Friendships	Main Analysis MR	104281	0.00537224	0.00422226	0.203245	0.331361	1326.5
Cholesterol (1 mmol/l)	Satisfied with Friendships	Multivariable Adjusted	104281	0.00130611	0.000466125	0.00507769
Cholesterol (1 mmol/l)	Satisfied with Health	Main Analysis MR	105092	-0.0128183	0.00826221	0.120797	0.000240432	1335.85
Cholesterol (1 mmol/l)	Satisfied with Health	Multivariable Adjusted	105092	0.0172936	0.000920316	8.95704e-79
Cholesterol (1 mmol/l)	Satisfied with Work	Main Analysis MR	71343	0.00827814	0.00809768	0.306646	0.261996	1041.3
Cholesterol (1 mmol/l)	Satisfied with Work	Multivariable Adjusted	71343	-0.000730797	0.000967978	0.450265
Cholesterol (1 mmol/l)	Weekly Friend Visits	Main Analysis MR	319741	0.00333047	0.00549391	0.544375	0.7091	4316.26
Cholesterol (1 mmol/l)	Weekly Friend Visits	Multivariable Adjusted	319741	0.00129566	0.000635411	0.0414414
Cholesterol (1 mmol/l)	Weekly Leisure or Social Activity	Main Analysis MR	320494	0.00291032	0.00622326	0.640033	0.839136	4337.81
Cholesterol (1 mmol/l)	Weekly Leisure or Social Activity	Multivariable Adjusted	320494	0.00416527	0.00072209	8.00491e-09
Cholesterol (1 mmol/l)	Household Income	Main Analysis MR	277191	315.459	447.343	0.480695	0.236975	3755.53
Cholesterol (1 mmol/l)	Household Income	Multivariable Adjusted	277191	840.131	52.2343	3.30839e-58
Cholesterol (1 mmol/l)	Non-employed vs Employed (retired excluded)	Main Analysis MR	206250	0.00172718	0.00508981	0.734354	0.0878024	3377.65
Cholesterol (1 mmol/l)	Non-employed vs Employed (retired excluded)	Multivariable Adjusted	206250	-0.00689807	0.000650851	3.02648e-26
Cholesterol (1 mmol/l)	Non-employed vs Employed/Retired	Main Analysis MR	318916	0.00124632	0.00358579	0.728161	0.167821	4324.28
Cholesterol (1 mmol/l)	Non-employed vs Employed/Retired	Multivariable Adjusted	318916	-0.00366434	0.000413821	8.37558e-19
Cholesterol (1 mmol/l)	Own Accommodation Lived In	Main Analysis MR	317402	0.00244927	0.00377228	0.516156	0.127367	4321.25
Cholesterol (1 mmol/l)	Own Accommodation Lived In	Multivariable Adjusted	317402	0.00816312	0.000438069	1.69207e-77
Cholesterol (1 mmol/l)	Retired vs Employed (non-employed excluded)	Main Analysis MR	294727	-0.00242754	0.00513132	0.636154	0.158744	3997.91
Cholesterol (1 mmol/l)	Retired vs Employed (non-employed excluded)	Multivariable Adjusted	294727	-0.00961681	0.000596154	1.53478e-58
Cholesterol (1 mmol/l)	Skilled Job	Main Analysis MR	208798	0.00103774	0.00605981	0.864028	0.56433	3257.76
Cholesterol (1 mmol/l)	Skilled Job	Multivariable Adjusted	208798	0.00450356	0.000757713	2.7878e-09
Cholesterol (1 mmol/l)	TDI at Recruitment	Main Analysis MR	320900	0.0124222	0.0369099	0.736453	0.00331286	4342.52
Cholesterol (1 mmol/l)	TDI at Recruitment	Multivariable Adjusted	320900	-0.0951871	0.00430219	1.80483e-108
Cholesterol (1 mmol/l)	University Education	Main Analysis MR	264218	-0.00177819	0.00702811	0.80026	0.661226	3808.89
Cholesterol (1 mmol/l)	University Education	Multivariable Adjusted	264218	0.00127878	0.000843934	0.129706
Coronary Heart Disease	Able to Confide	Main Analysis MR	327392	-0.0537163	0.0872521	0.538128	0.820317	542.188
Coronary Heart Disease	Able to Confide	Multivariable Adjusted	327392	-0.0339184	0.00361447	6.34803e-21
Coronary Heart Disease	Cohabiting	Main Analysis MR	335271	-0.00532362	0.0866857	0.95103	0.759359	548.43
Coronary Heart Disease	Cohabiting	Multivariable Adjusted	335271	-0.031855	0.00357193	4.74093e-19
Coronary Heart Disease	Happy	Main Analysis MR	110958	0.0654817	0.0724074	0.36581	0.255428	171.872
Coronary Heart Disease	Happy	Multivariable Adjusted	110958	-0.0165395	0.00288799	1.0224e-08
Coronary Heart Disease	Lonely	Main Analysis MR	332073	-0.053203	0.0766622	0.487687	0.112203	544.322
Coronary Heart Disease	Lonely	Multivariable Adjusted	332073	0.0682381	0.00314465	2.06168e-104
Coronary Heart Disease	Satisfied with Family Relationships	Main Analysis MR	110312	0.00750919	0.0870804	0.931281	0.716284	167.271
Coronary Heart Disease	Satisfied with Family Relationships	Multivariable Adjusted	110312	-0.0240824	0.00340267	1.46792e-12
Coronary Heart Disease	Satisfied with Financial Situation	Main Analysis MR	110843	0.0183884	0.118995	0.877191	0.486184	167.465
Coronary Heart Disease	Satisfied with Financial Situation	Multivariable Adjusted	110843	-0.0642578	0.00468283	7.49721e-43
Coronary Heart Disease	Satisfied with Friendships	Main Analysis MR	110144	-0.0516236	0.0612135	0.39904	0.441649	168.836
Coronary Heart Disease	Satisfied with Friendships	Multivariable Adjusted	110144	-0.00465223	0.0024332	0.0558793
Coronary Heart Disease	Satisfied with Health	Main Analysis MR	110997	-0.268218	0.119475	0.0247698	0.514682	168.424
Coronary Heart Disease	Satisfied with Health	Multivariable Adjusted	110997	-0.19054	0.00475134	0
Coronary Heart Disease	Satisfied with Work	Main Analysis MR	75277	0.129971	0.145822	0.372771	0.374726	109.944
Coronary Heart Disease	Satisfied with Work	Multivariable Adjusted	75277	0.00111083	0.00573778	0.84649
Coronary Heart Disease	Weekly Friend Visits	Main Analysis MR	335071	-0.151039	0.0807451	0.0614053	0.0439405	556.348
Coronary Heart Disease	Weekly Friend Visits	Multivariable Adjusted	335071	0.010833	0.0033297	0.00114013
Coronary Heart Disease	Weekly Leisure or Social Activity	Main Analysis MR	336170	-0.00354983	0.0914227	0.969027	0.659874	553.844
Coronary Heart Disease	Weekly Leisure or Social Activity	Multivariable Adjusted	336170	-0.0437396	0.00378069	5.90248e-31
Coronary Heart Disease	Household Income	Main Analysis MR	290457	-1543.03	6605.75	0.815304	0.439455	486.17
Coronary Heart Disease	Household Income	Multivariable Adjusted	290457	-6643.04	276.919	3.61412e-127
Coronary Heart Disease	Non-employed vs Employed (retired excluded)	Main Analysis MR	216241	0.217537	0.106264	0.040645	0.72077	284.629
Coronary Heart Disease	Non-employed vs Employed (retired excluded)	Multivariable Adjusted	216241	0.179596	0.00396839	0
Coronary Heart Disease	Non-employed vs Employed/Retired	Main Analysis MR	334514	0.113385	0.052189	0.0298119	0.475127	555.477
Coronary Heart Disease	Non-employed vs Employed/Retired	Multivariable Adjusted	334514	0.0761596	0.00216507	4.57531e-271
Coronary Heart Disease	Own Accommodation Lived In	Main Analysis MR	332904	-0.0698749	0.0560276	0.212343	0.807324	546.909
Coronary Heart Disease	Own Accommodation Lived In	Multivariable Adjusted	332904	-0.0835222	0.00229659	1.37227e-289
Coronary Heart Disease	Retired vs Employed (non-employed excluded)	Main Analysis MR	309066	-0.0294941	0.0766766	0.700492	0.231607	515.979
Coronary Heart Disease	Retired vs Employed (non-employed excluded)	Multivariable Adjusted	309066	0.0619991	0.00318502	2.13872e-84
Coronary Heart Disease	Skilled Job	Main Analysis MR	219290	0.200486	0.118273	0.0900536	0.0298742	316.268
Coronary Heart Disease	Skilled Job	Multivariable Adjusted	219290	-0.0543192	0.00460914	4.65824e-32
Coronary Heart Disease	TDI at Recruitment	Main Analysis MR	336600	0.567737	0.543473	0.296187	0.687849	556.21
Coronary Heart Disease	TDI at Recruitment	Multivariable Adjusted	336600	0.785854	0.022504	3.61104e-267
Coronary Heart Disease	University Education	Main Analysis MR	276784	0.177692	0.124225	0.152601	0.0362811	406.844
Coronary Heart Disease	University Education	Multivariable Adjusted	276784	-0.0808944	0.00482654	4.7595e-63
Depression	Able to Confide	Main Analysis MR	91449	-0.0986112	0.114194	0.38784	0.648674	92.2193
Depression	Able to Confide	Multivariable Adjusted	91449	-0.0466495	0.00360197	2.3162e-38
Depression	Cohabiting	Main Analysis MR	93671	-0.129588	0.115229	0.260751	0.790822	90.0565
Depression	Cohabiting	Multivariable Adjusted	93671	-0.0990558	0.00355955	1.98012e-170
Depression	Happy	Main Analysis MR	69646	-0.190992	0.0472692	5.33326e-05	0.00981141	88.5354
Depression	Happy	Multivariable Adjusted	69646	-0.0735314	0.00163046	0
Depression	Lonely	Main Analysis MR	92977	0.587125	0.10299	1.19239e-08	1.93375e-05	92.2706
Depression	Lonely	Multivariable Adjusted	92977	0.184279	0.00295705	0
Depression	Satisfied with Family Relationships	Main Analysis MR	69271	-0.192544	0.0570739	0.000741948	0.0256008	88.0339
Depression	Satisfied with Family Relationships	Multivariable Adjusted	69271	-0.0685185	0.00198981	7.62216e-260
Depression	Satisfied with Financial Situation	Main Analysis MR	69554	-0.264039	0.0788651	0.000814028	0.0244838	89.5248
Depression	Satisfied with Financial Situation	Multivariable Adjusted	69554	-0.0913467	0.00275542	5.37116e-241
Depression	Satisfied with Friendships	Main Analysis MR	69198	-0.0889681	0.0402028	0.0268989	0.177346	89.1826
Depression	Satisfied with Friendships	Multivariable Adjusted	69198	-0.0353258	0.00142369	6.50666e-136
Depression	Satisfied with Health	Main Analysis MR	69650	-0.291349	0.0790579	0.000228465	0.018447	91.1653
Depression	Satisfied with Health	Multivariable Adjusted	69650	-0.110786	0.00278074	0
Depression	Satisfied with Work	Main Analysis MR	47933	-0.0150086	0.0808218	0.85268	0.603903	62.9353
Depression	Satisfied with Work	Multivariable Adjusted	47933	-0.0567982	0.00290852	6.31749e-85
Depression	Weekly Friend Visits	Main Analysis MR	93740	-0.0058838	0.109643	0.957203	0.969637	92.2125
Depression	Weekly Friend Visits	Multivariable Adjusted	93740	-0.0100565	0.0033875	0.0029905
Depression	Weekly Leisure or Social Activity	Main Analysis MR	93913	0.055564	0.122956	0.65134	0.53229	92.7038
Depression	Weekly Leisure or Social Activity	Multivariable Adjusted	93913	-0.0210804	0.00383779	3.95496e-08
Depression	Household Income	Main Analysis MR	81796	-19539.6	9232.11	0.0343041	0.137647	77.4918
Depression	Household Income	Multivariable Adjusted	81796	-6040.09	277.427	4.29479e-105
Depression	Non-employed vs Employed (retired excluded)	Main Analysis MR	59256	0.154903	0.109655	0.15776	0.471051	49.8443
Depression	Non-employed vs Employed (retired excluded)	Multivariable Adjusted	59256	0.0762836	0.00320155	1.74926e-125
Depression	Non-employed vs Employed/Retired	Main Analysis MR	93418	0.0751403	0.0670816	0.262657	0.714355	90.2176
Depression	Non-employed vs Employed/Retired	Multivariable Adjusted	93418	0.05062	0.00209613	7.60125e-129
Depression	Own Accommodation Lived In	Main Analysis MR	93007	-0.0624589	0.0712545	0.380725	0.935851	89.9102
Depression	Own Accommodation Lived In	Multivariable Adjusted	93007	-0.0567259	0.00220409	4.55489e-146
Depression	Retired vs Employed (non-employed excluded)	Main Analysis MR	87034	0.11612	0.108547	0.284722	0.331202	79.1019
Depression	Retired vs Employed (non-employed excluded)	Multivariable Adjusted	87034	0.0112492	0.00324544	0.000527947
Depression	Skilled Job	Main Analysis MR	70582	-0.0227547	0.118793	0.848095	0.856541	63.8819
Depression	Skilled Job	Multivariable Adjusted	70582	-0.00129056	0.00356415	0.717282
Depression	TDI at Recruitment	Main Analysis MR	94013	0.620481	0.71489	0.385428	0.709604	92.0786
Depression	TDI at Recruitment	Multivariable Adjusted	94013	0.354614	0.0223437	1.00859e-56
Depression	University Education	Main Analysis MR	78987	0.255045	0.14363	0.0757818	0.0891194	76.2872
Depression	University Education	Multivariable Adjusted	78987	0.0155434	0.00436083	0.000364811
Eczema	Able to Confide	Main Analysis MR	327392	0.0502375	0.159024	0.752069	0.767856	268.276
Eczema	Able to Confide	Multivariable Adjusted	327392	0.00332648	0.0047608	0.484725
Eczema	Cohabiting	Main Analysis MR	335271	-0.198425	0.160251	0.215638	0.275036	267.346
Eczema	Cohabiting	Multivariable Adjusted	335271	-0.0239975	0.00470958	3.47911e-07
Eczema	Happy	Main Analysis MR	110958	0.253521	0.155654	0.103366	0.0800451	79.5104
Eczema	Happy	Multivariable Adjusted	110958	-0.0137249	0.00434573	0.00158717
Eczema	Lonely	Main Analysis MR	332073	0.117954	0.142449	0.407647	0.484444	261.093
Eczema	Lonely	Multivariable Adjusted	332073	0.0185065	0.0041592	8.60591e-06
Eczema	Satisfied with Family Relationships	Main Analysis MR	110312	0.335085	0.187999	0.0746875	0.0586053	76.0444
Eczema	Satisfied with Family Relationships	Multivariable Adjusted	110312	-0.0125498	0.00510943	0.0140412
Eczema	Satisfied with Financial Situation	Main Analysis MR	110843	0.242572	0.251112	0.334049	0.312481	79.4932
Eczema	Satisfied with Financial Situation	Multivariable Adjusted	110843	-0.00911226	0.00703657	0.195325
Eczema	Satisfied with Friendships	Main Analysis MR	110144	0.00234592	0.128543	0.985439	0.894236	77.3097
Eczema	Satisfied with Friendships	Multivariable Adjusted	110144	-0.0147145	0.00364184	5.33592e-05
Eczema	Satisfied with Health	Main Analysis MR	110997	-0.359624	0.257071	0.161835	0.187418	79.3083
Eczema	Satisfied with Health	Multivariable Adjusted	110997	-0.0245513	0.00719482	0.000644024
Eczema	Satisfied with Work	Main Analysis MR	75277	0.392958	0.240494	0.102266	0.0878942	64.8889
Eczema	Satisfied with Work	Multivariable Adjusted	75277	-0.00794901	0.00728367	0.27512
Eczema	Weekly Friend Visits	Main Analysis MR	335071	-0.0366885	0.149209	0.805771	0.862318	267.693
Eczema	Weekly Friend Visits	Multivariable Adjusted	335071	-0.0108235	0.00440024	0.0139034
Eczema	Weekly Leisure or Social Activity	Main Analysis MR	336170	-0.118271	0.169166	0.484463	0.46687	269.617
Eczema	Weekly Leisure or Social Activity	Multivariable Adjusted	336170	0.0046298	0.00500121	0.354584
Eczema	Household Income	Main Analysis MR	290457	-46965.2	12276.9	0.00013051	7.42139e-05	240.52
Eczema	Household Income	Multivariable Adjusted	290457	157.572	357.975	0.65981
Eczema	Non-employed vs Employed (retired excluded)	Main Analysis MR	216241	0.158224	0.126625	0.211467	0.278417	216.148
Eczema	Non-employed vs Employed (retired excluded)	Multivariable Adjusted	216241	0.0213684	0.00419967	3.61644e-07
Eczema	Non-employed vs Employed/Retired	Main Analysis MR	334514	0.104103	0.0963777	0.280073	0.351278	272.796
Eczema	Non-employed vs Employed/Retired	Multivariable Adjusted	334514	0.0144291	0.00287004	4.96885e-07
Eczema	Own Accommodation Lived In	Main Analysis MR	332904	-0.199725	0.104477	0.0559188	0.0568478	264.46
Eczema	Own Accommodation Lived In	Multivariable Adjusted	332904	-0.00224246	0.00303385	0.459819
Eczema	Retired vs Employed (non-employed excluded)	Main Analysis MR	309066	0.0677394	0.13564	0.617493	0.650098	265.258
Eczema	Retired vs Employed (non-employed excluded)	Multivariable Adjusted	309066	0.00624852	0.00415225	0.132362
Eczema	Skilled Job	Main Analysis MR	219290	-0.32093	0.152046	0.034794	0.0213836	226.117
Eczema	Skilled Job	Multivariable Adjusted	219290	0.0246873	0.00505982	1.06575e-06
Eczema	TDI at Recruitment	Main Analysis MR	336600	1.02304	1.01214	0.312126	0.324993	270.541
Eczema	TDI at Recruitment	Multivariable Adjusted	336600	0.029174	0.029837	0.328184
Eczema	University Education	Main Analysis MR	276784	-0.507031	0.178054	0.00440475	0.00125377	260.578
Eczema	University Education	Multivariable Adjusted	276784	0.0560294	0.00560603	1.61104e-23
Lifetime Smoking (SD)	Able to Confide	Multivariable Adjusted	326360	-0.021451	0.000761129	9.41399e-175
Lifetime Smoking (SD)	Cohabiting	Multivariable Adjusted	334122	-0.0453216	0.000749756	0
Lifetime Smoking (SD)	Happy	Multivariable Adjusted	110612	-0.0103096	0.000629791	3.13933e-60
Lifetime Smoking (SD)	Lonely	Multivariable Adjusted	330964	0.0345128	0.000661109	0
Lifetime Smoking (SD)	Satisfied with Family Relationships	Multivariable Adjusted	109975	-0.012047	0.000742636	3.52517e-59
Lifetime Smoking (SD)	Satisfied with Financial Situation	Multivariable Adjusted	110501	-0.0403208	0.00101523	0
Lifetime Smoking (SD)	Satisfied with Friendships	Multivariable Adjusted	109800	-0.00342445	0.000529777	1.02013e-10
Lifetime Smoking (SD)	Satisfied with Health	Multivariable Adjusted	110649	-0.0368589	0.00103758	2.09664e-276
Lifetime Smoking (SD)	Satisfied with Work	Multivariable Adjusted	75088	-0.00826834	0.00111149	1.01485e-13
Lifetime Smoking (SD)	Weekly Friend Visits	Multivariable Adjusted	333955	-0.00424952	0.000702526	1.45825e-09
Lifetime Smoking (SD)	Weekly Leisure or Social Activity	Multivariable Adjusted	335041	-0.040331	0.000795047	0
Lifetime Smoking (SD)	Household Income	Multivariable Adjusted	289728	-4088.45	57.2417	0
Lifetime Smoking (SD)	Non-employed vs Employed (retired excluded)	Multivariable Adjusted	215665	0.0409893	0.000690111	0
Lifetime Smoking (SD)	Non-employed vs Employed/Retired	Multivariable Adjusted	333384	0.0272971	0.000455804	0
Lifetime Smoking (SD)	Own Accommodation Lived In	Multivariable Adjusted	331776	-0.051212	0.000476603	0
Lifetime Smoking (SD)	Retired vs Employed (non-employed excluded)	Multivariable Adjusted	308040	0.000637157	0.000680058	0.348801
Lifetime Smoking (SD)	Skilled Job	Multivariable Adjusted	218695	-0.0404541	0.000850294	0
Lifetime Smoking (SD)	TDI at Recruitment	Multivariable Adjusted	335434	0.530591	0.00466884	0
Lifetime Smoking (SD)	University Education	Multivariable Adjusted	276177	-0.0597247	0.000983651	0
Migraine	Able to Confide	Main Analysis MR	327392	-0.0528591	0.111012	0.633964	0.713571	471.764
Migraine	Able to Confide	Multivariable Adjusted	327392	-0.0121411	0.00433038	0.00505205
Migraine	Cohabiting	Main Analysis MR	335271	-0.0750736	0.109031	0.491105	0.483002	493.075
Migraine	Cohabiting	Multivariable Adjusted	335271	0.00130211	0.00429181	0.76159
Migraine	Happy	Main Analysis MR	110958	-0.0785584	0.093766	0.402136	0.503491	166.411
Migraine	Happy	Multivariable Adjusted	110958	-0.0159767	0.00376879	2.24309e-05
Migraine	Lonely	Main Analysis MR	332073	0.124198	0.0966359	0.198716	0.332297	483.114
Migraine	Lonely	Multivariable Adjusted	332073	0.0306755	0.00378713	5.49877e-16
Migraine	Satisfied with Family Relationships	Main Analysis MR	110312	-0.0271428	0.109821	0.804789	0.948289	167.518
Migraine	Satisfied with Family Relationships	Multivariable Adjusted	110312	-0.0200297	0.0044244	5.97999e-06
Migraine	Satisfied with Financial Situation	Main Analysis MR	110843	-0.280128	0.15389	0.0687111	0.0947352	166.387
Migraine	Satisfied with Financial Situation	Multivariable Adjusted	110843	-0.0255251	0.00611489	2.98961e-05
Migraine	Satisfied with Friendships	Main Analysis MR	110144	0.0577881	0.0785782	0.462083	0.360016	165.679
Migraine	Satisfied with Friendships	Multivariable Adjusted	110144	-0.0137913	0.00315959	1.27177e-05
Migraine	Satisfied with Health	Main Analysis MR	110997	-0.130695	0.155492	0.400614	0.672147	166.352
Migraine	Satisfied with Health	Multivariable Adjusted	110997	-0.0649837	0.00623866	2.08939e-25
Migraine	Satisfied with Work	Main Analysis MR	75277	-0.318402	0.160288	0.0469844	0.047937	110.858
Migraine	Satisfied with Work	Multivariable Adjusted	75277	-0.00708907	0.00631382	0.261528
Migraine	Weekly Friend Visits	Main Analysis MR	335071	0.00868451	0.102193	0.932276	0.865067	493.247
Migraine	Weekly Friend Visits	Multivariable Adjusted	335071	-0.00866737	0.00400808	0.0305818
Migraine	Weekly Leisure or Social Activity	Main Analysis MR	336170	-0.478986	0.118312	5.15496e-05	0.000112243	490.379
Migraine	Weekly Leisure or Social Activity	Multivariable Adjusted	336170	-0.028983	0.00455733	2.02218e-10
Migraine	Household Income	Main Analysis MR	290457	-7094.78	8372.62	0.396784	0.41427	423.163
Migraine	Household Income	Multivariable Adjusted	290457	-269.63	330.25	0.414247
Migraine	Non-employed vs Employed (retired excluded)	Main Analysis MR	216241	-0.03112	0.0898803	0.729163	0.548344	369.957
Migraine	Non-employed vs Employed (retired excluded)	Multivariable Adjusted	216241	0.0227527	0.0038358	2.99872e-09
Migraine	Non-employed vs Employed/Retired	Main Analysis MR	334514	0.00138063	0.0666659	0.983477	0.794352	489.262
Migraine	Non-employed vs Employed/Retired	Multivariable Adjusted	334514	0.0187386	0.00261749	8.12723e-13
Migraine	Own Accommodation Lived In	Main Analysis MR	332904	0.02975	0.0706883	0.673856	0.572294	484.616
Migraine	Own Accommodation Lived In	Multivariable Adjusted	332904	-0.0101351	0.00276499	0.000246844
Migraine	Retired vs Employed (non-employed excluded)	Main Analysis MR	309066	-0.149083	0.099039	0.132247	0.167715	434.066
Migraine	Retired vs Employed (non-employed excluded)	Multivariable Adjusted	309066	-0.0128312	0.00380361	0.000742402
Migraine	Skilled Job	Main Analysis MR	219290	-0.130897	0.11149	0.240367	0.185088	357.092
Migraine	Skilled Job	Multivariable Adjusted	219290	0.0163737	0.00462579	0.00040064
Migraine	TDI at Recruitment	Main Analysis MR	336600	0.384843	0.692081	0.578165	0.616664	494.347
Migraine	TDI at Recruitment	Multivariable Adjusted	336600	0.038665	0.0271805	0.154873
Migraine	University Education	Main Analysis MR	276784	-0.0367683	0.128192	0.774248	0.629717	423.196
Migraine	University Education	Multivariable Adjusted	276784	0.0249592	0.00514273	1.21425e-06
Osteoarthritis	Able to Confide	Main Analysis MR	327392	2.25847	3.2092	0.481591	0.176646	0.697432
Osteoarthritis	Able to Confide	Multivariable Adjusted	327392	-0.0191945	0.00247507	8.82596e-15
Osteoarthritis	Cohabiting	Main Analysis MR	335271	-3.21645	4.93083	0.514198	0.112396	0.499848
Osteoarthritis	Cohabiting	Multivariable Adjusted	335271	-0.0345499	0.00244484	2.42027e-45
Osteoarthritis	Happy	Main Analysis MR	110958	0.387454	0.978437	0.69211	0.633616	0.638896
Osteoarthritis	Happy	Multivariable Adjusted	110958	-0.0134129	0.00205357	6.51107e-11
Osteoarthritis	Lonely	Main Analysis MR	332073	-0.857615	2.16626	0.692182	0.601913	0.50521
Osteoarthritis	Lonely	Multivariable Adjusted	332073	0.0535827	0.00215426	1.46103e-136
Osteoarthritis	Satisfied with Family Relationships	Main Analysis MR	110312	0.682262	1.56489	0.662851	0.552315	0.461558
Osteoarthritis	Satisfied with Family Relationships	Multivariable Adjusted	110312	-0.0155523	0.00242002	1.30561e-10
Osteoarthritis	Satisfied with Financial Situation	Main Analysis MR	110843	0.577998	1.54975	0.709177	0.643816	0.676794
Osteoarthritis	Satisfied with Financial Situation	Multivariable Adjusted	110843	-0.0449167	0.00332966	1.79449e-41
Osteoarthritis	Satisfied with Friendships	Main Analysis MR	110144	-0.384248	0.787297	0.625508	0.557851	0.762896
Osteoarthritis	Satisfied with Friendships	Multivariable Adjusted	110144	-0.00118018	0.00172559	0.494019
Osteoarthritis	Satisfied with Health	Main Analysis MR	110997	-0.583175	1.43376	0.684196	0.739172	0.699059
Osteoarthritis	Satisfied with Health	Multivariable Adjusted	110997	-0.138105	0.003378	0
Osteoarthritis	Satisfied with Work	Main Analysis MR	75277	2.11226	4.72967	0.655166	0.315548	0.248274
Osteoarthritis	Satisfied with Work	Multivariable Adjusted	75277	-0.00346415	0.00389966	0.374368
Osteoarthritis	Weekly Friend Visits	Main Analysis MR	335071	-5.96344	9.3548	0.523816	0.00309068	0.427772
Osteoarthritis	Weekly Friend Visits	Multivariable Adjusted	335071	0.0148469	0.00228057	7.50522e-11
Osteoarthritis	Weekly Leisure or Social Activity	Main Analysis MR	336170	-4.52689	6.91898	0.512937	0.0402051	0.468953
Osteoarthritis	Weekly Leisure or Social Activity	Multivariable Adjusted	336170	-0.0264189	0.00259122	2.07508e-24
Osteoarthritis	Household Income	Main Analysis MR	290457	-9698.66	239183	0.967655	0.985282	0.182209
Osteoarthritis	Household Income	Multivariable Adjusted	290457	-5291.1	191.32	2.37802e-168
Osteoarthritis	Non-employed vs Employed (retired excluded)	Main Analysis MR	216241	-2.21473	6.08853	0.716042	0.402566	0.186016
Osteoarthritis	Non-employed vs Employed (retired excluded)	Multivariable Adjusted	216241	0.112639	0.002597	0
Osteoarthritis	Non-employed vs Employed/Retired	Main Analysis MR	334514	-0.791787	1.55219	0.609975	0.445527	0.60087
Osteoarthritis	Non-employed vs Employed/Retired	Multivariable Adjusted	334514	0.0497311	0.00148435	4.26647e-246
Osteoarthritis	Own Accommodation Lived In	Main Analysis MR	332904	-0.864605	1.91284	0.651268	0.567929	0.403991
Osteoarthritis	Own Accommodation Lived In	Multivariable Adjusted	332904	-0.0521919	0.00157144	7.05377e-242
Osteoarthritis	Retired vs Employed (non-employed excluded)	Main Analysis MR	309066	-1.15351	3.20504	0.718918	0.597236	0.281656
Osteoarthritis	Retired vs Employed (non-employed excluded)	Multivariable Adjusted	309066	0.0472946	0.0021619	4.36223e-106
Osteoarthritis	Skilled Job	Main Analysis MR	219290	1.89862	4.08909	0.642423	0.419094	0.345403
Osteoarthritis	Skilled Job	Multivariable Adjusted	219290	-0.0503543	0.00303976	1.2431e-61
Osteoarthritis	TDI at Recruitment	Main Analysis MR	336600	-15.7963	24.4962	0.519026	0.164582	0.574356
Osteoarthritis	TDI at Recruitment	Multivariable Adjusted	336600	0.502085	0.0154271	2.41215e-232
Osteoarthritis	University Education	Main Analysis MR	276784	3.66644	9.36562	0.695443	0.330204	0.190477
Osteoarthritis	University Education	Multivariable Adjusted	276784	-0.0626439	0.00317889	1.90692e-86
Smoking Initiation	Able to Confide	Main Analysis MR	326360	0.0779941	0.0579579	0.178399	0.0853478	273.944
Smoking Initiation	Able to Confide	Multivariable Adjusted	326360	-0.0211109	0.00167007	1.25838e-36
Smoking Initiation	Cohabiting	Main Analysis MR	334122	-0.0580662	0.0568113	0.306739	0.881756	279.253
Smoking Initiation	Cohabiting	Multivariable Adjusted	334122	-0.04962	0.00164848	4.78192e-199
Smoking Initiation	Happy	Main Analysis MR	110612	-0.0116822	0.0447897	0.794229	0.950767	99.5106
Smoking Initiation	Happy	Multivariable Adjusted	110612	-0.0144467	0.00134973	9.80713e-27
Smoking Initiation	Lonely	Main Analysis MR	330964	0.153247	0.0509385	0.00262558	0.0356267	271.703
Smoking Initiation	Lonely	Multivariable Adjusted	330964	0.0471345	0.00145351	1.10085e-230
Smoking Initiation	Satisfied with Family Relationships	Main Analysis MR	109975	0.0469445	0.0529012	0.374865	0.224169	99.2646
Smoking Initiation	Satisfied with Family Relationships	Multivariable Adjusted	109975	-0.0168763	0.00158801	2.22352e-26
Smoking Initiation	Satisfied with Financial Situation	Main Analysis MR	110501	-0.236341	0.0759598	0.00186202	0.0150305	97.2949
Smoking Initiation	Satisfied with Financial Situation	Multivariable Adjusted	110501	-0.0573983	0.00218176	1.54504e-152
Smoking Initiation	Satisfied with Friendships	Main Analysis MR	109800	0.0269781	0.0383098	0.481303	0.380449	97.4638
Smoking Initiation	Satisfied with Friendships	Multivariable Adjusted	109800	-0.00650617	0.00113291	9.30833e-09
Smoking Initiation	Satisfied with Health	Main Analysis MR	110649	-0.35364	0.0808335	1.2148e-05	7.12702e-05	97.9449
Smoking Initiation	Satisfied with Health	Multivariable Adjusted	110649	-0.0560846	0.0022278	7.54736e-140
Smoking Initiation	Satisfied with Work	Main Analysis MR	75088	-0.0940548	0.0788912	0.233179	0.308568	65.6188
Smoking Initiation	Satisfied with Work	Multivariable Adjusted	75088	-0.0144111	0.00232599	5.80262e-10
Smoking Initiation	Weekly Friend Visits	Main Analysis MR	333955	0.198141	0.0543928	0.000269717	0.000131666	280.976
Smoking Initiation	Weekly Friend Visits	Multivariable Adjusted	333955	-0.00438486	0.00154138	0.00444448
Smoking Initiation	Weekly Leisure or Social Activity	Main Analysis MR	335041	-0.120085	0.0605614	0.0473826	0.317303	279.353
Smoking Initiation	Weekly Leisure or Social Activity	Multivariable Adjusted	335041	-0.0596663	0.00174821	2.64712e-255
Smoking Initiation	Household Income	Main Analysis MR	289728	-22837.7	4345.25	1.47393e-07	6.24001e-05	258.025
Smoking Initiation	Household Income	Multivariable Adjusted	289728	-5973.93	125.525	0
Smoking Initiation	Non-employed vs Employed (retired excluded)	Main Analysis MR	215665	0.189967	0.0512077	0.000207478	0.00661771	200.625
Smoking Initiation	Non-employed vs Employed (retired excluded)	Multivariable Adjusted	215665	0.0534794	0.00153636	1.7636e-265
Smoking Initiation	Non-employed vs Employed/Retired	Main Analysis MR	333384	0.132614	0.0353727	0.000177509	0.00534804	274.517
Smoking Initiation	Non-employed vs Employed/Retired	Multivariable Adjusted	333384	0.035514	0.00100313	1.52331e-274
Smoking Initiation	Own Accommodation Lived In	Main Analysis MR	331776	-0.207744	0.0378036	3.89976e-08	0.000127422	270.28
Smoking Initiation	Own Accommodation Lived In	Multivariable Adjusted	331776	-0.0668452	0.00105526	0
Smoking Initiation	Retired vs Employed (non-employed excluded)	Main Analysis MR	308040	-0.0139026	0.0525392	0.791307	0.831259	234.243
Smoking Initiation	Retired vs Employed (non-employed excluded)	Multivariable Adjusted	308040	-0.00271196	0.00145016	0.0614692
Smoking Initiation	Skilled Job	Main Analysis MR	218695	-0.369769	0.0666989	2.9587e-08	4.99571e-07	181.805
Smoking Initiation	Skilled Job	Multivariable Adjusted	218695	-0.0552379	0.00180277	3.52714e-206
Smoking Initiation	TDI at Recruitment	Main Analysis MR	335434	1.73372	0.362131	1.68833e-06	0.00857739	280.888
Smoking Initiation	TDI at Recruitment	Multivariable Adjusted	335434	0.79404	0.0103519	0
Smoking Initiation	University Education	Main Analysis MR	276177	-0.658815	0.079211	9.00507e-17	1.1933e-15	234.966
Smoking Initiation	University Education	Multivariable Adjusted	276177	-0.0973006	0.00205088	0
Systolic BP (10 mmHg)	Able to Confide	Main Analysis MR	327090	-9.88526e-05	0.00443558	0.98222	0.510467	2837.59
Systolic BP (10 mmHg)	Able to Confide	Multivariable Adjusted	327090	0.00280775	0.000411854	9.27431e-12
Systolic BP (10 mmHg)	Cohabiting	Main Analysis MR	334962	0.00745528	0.00440759	0.0907478	0.456612	2882.59
Systolic BP (10 mmHg)	Cohabiting	Multivariable Adjusted	334962	0.00418807	0.000406439	6.73767e-25
Systolic BP (10 mmHg)	Happy	Main Analysis MR	110872	0.00659179	0.00372354	0.0766765	0.240195	872.457
Systolic BP (10 mmHg)	Happy	Multivariable Adjusted	110872	0.00224718	0.000330131	9.97078e-12
Systolic BP (10 mmHg)	Lonely	Main Analysis MR	331769	-0.00897947	0.00389128	0.0210221	0.725374	2847.24
Systolic BP (10 mmHg)	Lonely	Multivariable Adjusted	331769	-0.00761853	0.000358401	2.84143e-100
Systolic BP (10 mmHg)	Satisfied with Family Relationships	Main Analysis MR	110228	0.00448243	0.00441384	0.309849	0.871398	875.68
Systolic BP (10 mmHg)	Satisfied with Family Relationships	Multivariable Adjusted	110228	0.00377202	0.000388535	2.77893e-22
Systolic BP (10 mmHg)	Satisfied with Financial Situation	Main Analysis MR	110757	-0.00743283	0.00607254	0.220949	0.122828	868.912
Systolic BP (10 mmHg)	Satisfied with Financial Situation	Multivariable Adjusted	110757	0.00188829	0.000535505	0.000421586
Systolic BP (10 mmHg)	Satisfied with Friendships	Main Analysis MR	110058	0.00350611	0.00317216	0.26904	0.710236	863.552
Systolic BP (10 mmHg)	Satisfied with Friendships	Multivariable Adjusted	110058	0.00233431	0.00027688	3.43439e-17
Systolic BP (10 mmHg)	Satisfied with Health	Main Analysis MR	110912	0.00239299	0.00619926	0.699488	0.636658	871.29
Systolic BP (10 mmHg)	Satisfied with Health	Multivariable Adjusted	110912	-0.000524001	0.000546705	0.337825
Systolic BP (10 mmHg)	Satisfied with Work	Main Analysis MR	75222	0.000949308	0.00617547	0.877829	0.970123	651.815
Systolic BP (10 mmHg)	Satisfied with Work	Multivariable Adjusted	75222	0.00117963	0.000572902	0.0394904
Systolic BP (10 mmHg)	Weekly Friend Visits	Main Analysis MR	334760	0.0016888	0.00413407	0.6829	0.89192	2859.06
Systolic BP (10 mmHg)	Weekly Friend Visits	Multivariable Adjusted	334760	0.00112957	0.000379648	0.00292684
Systolic BP (10 mmHg)	Weekly Leisure or Social Activity	Main Analysis MR	335858	0.000354701	0.00470014	0.939844	0.461207	2861.87
Systolic BP (10 mmHg)	Weekly Leisure or Social Activity	Multivariable Adjusted	335858	-0.00309445	0.000431393	7.32842e-13
Systolic BP (10 mmHg)	Household Income	Main Analysis MR	290210	-395.88	341.226	0.245979	0.822355	2484.99
Systolic BP (10 mmHg)	Household Income	Multivariable Adjusted	290210	-319.639	31.3271	1.91702e-24
Systolic BP (10 mmHg)	Non-employed vs Employed (retired excluded)	Main Analysis MR	216043	0.00188505	0.0039701	0.634921	0.598935	2112.41
Systolic BP (10 mmHg)	Non-employed vs Employed (retired excluded)	Multivariable Adjusted	216043	-0.000195225	0.000390603	0.617213
Systolic BP (10 mmHg)	Non-employed vs Employed/Retired	Main Analysis MR	334204	0.000819837	0.00269458	0.760934	0.509514	2849.04
Systolic BP (10 mmHg)	Non-employed vs Employed/Retired	Multivariable Adjusted	334204	-0.000950769	0.000247422	0.00012169
Systolic BP (10 mmHg)	Own Accommodation Lived In	Main Analysis MR	332598	-0.0016743	0.00282539	0.553453	0.405119	2871.3
Systolic BP (10 mmHg)	Own Accommodation Lived In	Multivariable Adjusted	332598	0.000670284	0.000261565	0.0103895
Systolic BP (10 mmHg)	Retired vs Employed (non-employed excluded)	Main Analysis MR	308819	0.00296752	0.00383904	0.439531	0.747369	2662.27
Systolic BP (10 mmHg)	Retired vs Employed (non-employed excluded)	Multivariable Adjusted	308819	0.00419903	0.000354877	2.65613e-32
Systolic BP (10 mmHg)	Skilled Job	Main Analysis MR	219153	-0.00138326	0.00464116	0.765671	0.379875	2095.06
Systolic BP (10 mmHg)	Skilled Job	Multivariable Adjusted	219153	-0.00544003	0.000450876	1.60785e-33
Systolic BP (10 mmHg)	TDI at Recruitment	Main Analysis MR	336288	0.0042633	0.0280413	0.879158	0.689912	2869.31
Systolic BP (10 mmHg)	TDI at Recruitment	Multivariable Adjusted	336288	-0.00688588	0.00257177	0.00741781
Systolic BP (10 mmHg)	University Education	Main Analysis MR	276557	0.00340214	0.00529509	0.520543	0.00436248	2538.41
Systolic BP (10 mmHg)	University Education	Multivariable Adjusted	276557	-0.0115954	0.00050306	1.47878e-117
Type 2 Diabetes	Able to Confide	Main Analysis MR	325903	0.0280836	0.0584842	0.631091	0.293113	1174.45
Type 2 Diabetes	Able to Confide	Multivariable Adjusted	325903	-0.0332449	0.00368301	1.77191e-19
Type 2 Diabetes	Cohabiting	Main Analysis MR	333759	-0.0282709	0.0572538	0.621461	0.565177	1223.99
Type 2 Diabetes	Cohabiting	Multivariable Adjusted	333759	-0.0611288	0.00362639	9.37247e-64
Type 2 Diabetes	Happy	Main Analysis MR	110441	0.0356436	0.0442319	0.420337	0.20787	426.503
Type 2 Diabetes	Happy	Multivariable Adjusted	110441	-0.019797	0.00291577	1.12436e-11
Type 2 Diabetes	Lonely	Main Analysis MR	330555	-0.0488369	0.0506448	0.334894	0.0190905	1207.32
Type 2 Diabetes	Lonely	Multivariable Adjusted	330555	0.0693479	0.00319673	2.36776e-104
Type 2 Diabetes	Satisfied with Family Relationships	Main Analysis MR	109806	0.0441418	0.0532997	0.407568	0.217182	420.646
Type 2 Diabetes	Satisfied with Family Relationships	Multivariable Adjusted	109806	-0.0212857	0.00344322	6.33243e-10
Type 2 Diabetes	Satisfied with Financial Situation	Main Analysis MR	110325	-0.00769343	0.0718694	0.914751	0.322475	430.001
Type 2 Diabetes	Satisfied with Financial Situation	Multivariable Adjusted	110325	-0.078594	0.0047308	5.58646e-62
Type 2 Diabetes	Satisfied with Friendships	Main Analysis MR	109632	0.0560165	0.0364684	0.124531	0.0866935	432.205
Type 2 Diabetes	Satisfied with Friendships	Multivariable Adjusted	109632	-0.00620451	0.00245547	0.0115102
Type 2 Diabetes	Satisfied with Health	Main Analysis MR	110481	-0.0108115	0.0728454	0.882014	0.0121839	429.839
Type 2 Diabetes	Satisfied with Health	Multivariable Adjusted	110481	-0.191499	0.00478483	0
Type 2 Diabetes	Satisfied with Work	Main Analysis MR	75003	-0.0151907	0.087595	0.862321	0.996187	258.069
Type 2 Diabetes	Satisfied with Work	Multivariable Adjusted	75003	-0.0156088	0.00547213	0.0043388
Type 2 Diabetes	Weekly Friend Visits	Main Analysis MR	333543	-0.0110019	0.0534604	0.836951	0.977301	1222.53
Type 2 Diabetes	Weekly Friend Visits	Multivariable Adjusted	333543	-0.0125199	0.0033898	0.000221264
Type 2 Diabetes	Weekly Leisure or Social Activity	Main Analysis MR	334635	-0.0701607	0.0607087	0.247806	0.947285	1223.26
Type 2 Diabetes	Weekly Leisure or Social Activity	Multivariable Adjusted	334635	-0.0741658	0.00384528	6.84372e-83
Type 2 Diabetes	Household Income	Main Analysis MR	289194	-6607.46	4341.95	0.128066	0.946732	1089.71
Type 2 Diabetes	Household Income	Multivariable Adjusted	289194	-6317.78	280.502	2.46296e-112
Type 2 Diabetes	Non-employed vs Employed (retired excluded)	Main Analysis MR	215397	-0.0236948	0.0670114	0.723643	0.0234041	596.426
Type 2 Diabetes	Non-employed vs Employed (retired excluded)	Multivariable Adjusted	215397	0.127258	0.00372861	2.62245e-255
Type 2 Diabetes	Non-employed vs Employed/Retired	Main Analysis MR	332983	-0.0152612	0.034633	0.659463	0.0204799	1219.26
Type 2 Diabetes	Non-employed vs Employed/Retired	Multivariable Adjusted	332983	0.0646479	0.00219818	4.13044e-190
Type 2 Diabetes	Own Accommodation Lived In	Main Analysis MR	331408	-0.0292861	0.0368015	0.426157	0.12562	1212.22
Type 2 Diabetes	Own Accommodation Lived In	Multivariable Adjusted	331408	-0.0854399	0.0023266	3.13555e-295
Type 2 Diabetes	Retired vs Employed (non-employed excluded)	Main Analysis MR	307837	0.0384783	0.05129	0.453128	0.960244	1116.24
Type 2 Diabetes	Retired vs Employed (non-employed excluded)	Multivariable Adjusted	307837	0.035927	0.00324129	1.49745e-28
Type 2 Diabetes	Skilled Job	Main Analysis MR	218606	0.0605594	0.0763363	0.42759	0.14647	653.503
Type 2 Diabetes	Skilled Job	Multivariable Adjusted	218606	-0.0498952	0.00440584	9.89234e-30
Type 2 Diabetes	TDI at Recruitment	Main Analysis MR	335059	0.206874	0.361226	0.566848	0.100473	1224.49
Type 2 Diabetes	TDI at Recruitment	Multivariable Adjusted	335059	0.798174	0.0228797	1.22652e-266
Type 2 Diabetes	University Education	Main Analysis MR	275654	-0.0794586	0.0769526	0.301807	0.903296	939.054
Type 2 Diabetes	University Education	Multivariable Adjusted	275654	-0.070125	0.00473159	1.07829e-49

## Sheet: Table S8
Health Condition/Risk Factor	Outcome	SNPs	P for SNP heterogeneity	IVW			Egger Slope			Egger Constant			Median			Mode
				Effect	SE	P	Effect	SE	P	Effect	SE	P	Effect	SE	P	Effect	SE	P
Alcohol Intake (5 units/week)	Able to Confide	6	0.2168	-0.0360524	0.0396308	0.362977	-0.005194	0.0589288	0.929765	-0.0037559	0.0050844	0.460086	-0.0240601	0.0522814	0.645369	-0.0024453	0.0818126	0.976155
Alcohol Intake (5 units/week)	Cohabiting	6	0.0696611	-0.0099059	0.0471222	0.833499	-0.0333889	0.0730094	0.647438	0.0028406	0.0062739	0.650717	-0.0193139	0.0538304	0.719751	-0.0399154	0.0881146	0.650553
Alcohol Intake (5 units/week)	Happy	6	0.0004084	0.118349	0.248608	0.634041	0.267127	0.371388	0.471976	-0.0192399	0.033373	0.564271	0.0379261	0.211837	0.857911	0.0927257	0.340753	0.785529
Alcohol Intake (5 units/week)	Household Income	6	6.29e-08	-1683.02	1392.95	0.226954	-3228.72	1919.91	0.0926269	188.123	165.635	0.256053	-2037.61	861.443	0.018013	-2466.24	893.044	0.0057516
Alcohol Intake (5 units/week)	Household Income (Equivalised)	6	0.0016181	-408.475	461.063	0.375649	-1073.51	560.377	0.0554037	80.9404	48.3449	0.0940859	-249.85	448.678	0.577623	-274.042	542.973	0.613765
Alcohol Intake (5 units/week)	Household Income (binary)	6	6.55e-06	-0.0822297	0.0911718	0.367099	-0.165933	0.131131	0.205727	0.0103111	0.0114028	0.365857	-0.139369	0.0607293	0.0217375	-0.169236	0.07164	0.0181615
Alcohol Intake (5 units/week)	Household Income (retired excluded)	6	0.0004042	-1813.34	1447.53	0.21031	-3380.5	2012.58	0.093018	190.402	173.434	0.272275	-2642.25	1142.3	0.0207172	-2753.71	1285.79	0.0322224
Alcohol Intake (5 units/week)	Lonely	6	0.227092	-0.0053521	0.0443312	0.903905	-0.0368552	0.0666355	0.580204	0.0038389	0.0057541	0.50467	-0.0112267	0.0626247	0.857726	-0.0502334	0.0814355	0.537335
Alcohol Intake (5 units/week)	Non-employed vs Employed (retired excluded)	6	0.294961	-0.0012327	0.0620629	0.984153	0.11274	0.0802412	0.160015	-0.0135422	0.0068157	0.046933	-0.080373	0.096467	0.404752	0.0188736	0.14859	0.898926
Alcohol Intake (5 units/week)	Non-employed vs Employed (retired excluded) [65+ years excluded]	6	0.291165	-0.0037857	0.0630818	0.952146	0.112675	0.0812888	0.165712	-0.0138383	0.0069048	0.0450535	-0.0804451	0.102251	0.431434	-0.0181609	0.148195	0.902466
Alcohol Intake (5 units/week)	Non-employed vs Employed/Retired	6	0.295699	-0.0104526	0.0610253	0.864001	0.11183	0.079001	0.156906	-0.0145054	0.0067034	0.030472	-0.126297	0.0982504	0.19863	-0.226703	0.151394	0.134278
Alcohol Intake (5 units/week)	Non-employed vs Employed/Retired [65+ years excluded]	6	0.358723	-0.0095705	0.0587087	0.870505	0.103991	0.0801522	0.194488	-0.0134716	0.0068012	0.0476178	-0.102143	0.100894	0.311355	-0.019362	0.143343	0.892553
Alcohol Intake (5 units/week)	Own Accommodation Lived In	6	0.0255543	-0.250111	0.0857041	0.0035194	-0.345042	0.122848	0.0049745	0.0108323	0.0101675	0.286699	-0.194056	0.0900691	0.0311991	-0.343941	0.167938	0.0405574
Alcohol Intake (5 units/week)	Retired vs Employed (non-employed excluded)	6	0.679	0.0386526	0.043459	0.373786	0.0498572	0.061332	0.416272	-0.0013817	0.0053367	0.795711	0.0444139	0.0664727	0.504036	0.0693684	0.0878726	0.429867
Alcohol Intake (5 units/week)	Retired vs Employed (non-employed excluded) [65+ years excluded]	6	0.699042	0.0298242	0.0488321	0.541365	0.0832502	0.0690314	0.227827	-0.0065559	0.0059874	0.273538	0.0380974	0.0764261	0.618141	0.0557031	0.108341	0.60715
Alcohol Intake (5 units/week)	Satisfied with Family Relationships	6	0.196262	0.0600224	0.122776	0.624928	0.159715	0.177607	0.368514	-0.0127373	0.0158192	0.420717	-0.0065375	0.166416	0.968664	-0.0881485	0.251372	0.725837
Alcohol Intake (5 units/week)	Satisfied with Financial Situation	6	0.709033	-0.0302747	0.0743608	0.68391	0.024871	0.104686	0.81221	-0.0068484	0.0091509	0.45423	-0.0312071	0.119277	0.793602	0.012631	0.163212	0.938313
Alcohol Intake (5 units/week)	Satisfied with Friendships	6	0.0374668	-0.0972373	0.220734	0.659561	0.116281	0.310694	0.708209	-0.0268824	0.0274186	0.326868	-0.443402	0.269392	0.0997766	-0.669111	0.413621	0.105729
Alcohol Intake (5 units/week)	Satisfied with Health	6	0.484402	-0.0466942	0.0729776	0.522275	-0.0170193	0.106642	0.873202	-0.003672	0.0093003	0.692974	-0.143126	0.114919	0.212968	-0.183523	0.162393	0.258426
Alcohol Intake (5 units/week)	Satisfied with Work	6	0.0820028	-0.0292237	0.145877	0.841222	0.0596423	0.220595	0.786876	-0.0110718	0.0193327	0.566848	-0.0751807	0.177112	0.671215	-0.0777829	0.20433	0.703445
Alcohol Intake (5 units/week)	Skilled Job	6	0.0143822	-0.0976356	0.0798599	0.221486	-0.247184	0.0732076	0.0007342	0.0177685	0.0062176	0.0042663	-0.033739	0.0995976	0.734796	-0.0968068	0.154901	0.531999
Alcohol Intake (5 units/week)	TDI at Recruitment	6	0.0995028	0.125072	0.0561305	0.0258647	0.20522	0.0686171	0.0027825	-0.0097689	0.0059254	0.0992232	0.139429	0.0705631	0.0481611	0.175558	0.105127	0.0949278
Alcohol Intake (5 units/week)	TDI at Recruitment (binary)	6	0.0378761	0.0868273	0.0469857	0.0646092	0.156476	0.0566162	0.0057131	-0.0083692	0.0048441	0.0840385	0.0859534	0.0601301	0.152873	0.116064	0.0855359	0.17481
Alcohol Intake (5 units/week)	University Education	6	9.95e-06	-0.0131275	0.0799101	0.869512	-0.0814527	0.116463	0.48431	0.0084198	0.0101299	0.405868	-0.0201974	0.0608176	0.739815	-0.042552	0.0807713	0.598317
Alcohol Intake (5 units/week)	Weekly Friend Visits	6	0.0490519	-0.131352	0.0529299	0.0130788	-0.109152	0.082763	0.187217	-0.0026733	0.0070916	0.706198	-0.156301	0.0586767	0.0077272	-0.153385	0.0872112	0.0786159
Alcohol Intake (5 units/week)	Weekly Leisure or Social Activity	6	0.0663608	0.150817	0.0442467	0.0006531	0.0873957	0.0534875	0.10227	0.007809	0.0046493	0.0930364	0.215172	0.061271	0.0004451	0.1302	0.0935796	0.164127
Asthma	Able to Confide	8	0.471111	-0.0283795	0.0150054	0.0585869	-0.0033708	0.103305	0.97397	-0.0036515	0.0149091	0.80652	-0.029308	0.0194717	0.132284	-0.0373924	0.0304977	0.220172
Asthma	Cohabiting	8	0.35654	-0.0454373	0.0155261	0.0034278	0.109852	0.0974181	0.259475	-0.0226728	0.014059	0.106812	-0.0598508	0.0206094	0.0036837	-0.0595372	0.0313999	0.0579477
Asthma	Happy	8	0.0649249	0.0558431	0.0758757	0.461742	-0.131653	0.534137	0.805312	0.0273605	0.0770405	0.722481	0.100179	0.0773457	0.195248	0.14147	0.12733	0.266545
Asthma	Household Income	8	0.353893	-1056.68	227.848	3.52e-06	-3170.25	1427.08	0.0263179	308.574	205.941	0.13404	-992.543	279.714	0.0003875	-842.159	432.167	0.0513327
Asthma	Household Income (Equivalised)	8	0.0963214	-332.103	138.472	0.0164698	-1764.46	789.509	0.0254252	209.12	113.934	0.0664389	-206.724	157.279	0.18872	-177.253	257.859	0.49183
Asthma	Household Income (binary)	8	0.230911	-0.0582277	0.0188867	0.0020493	-0.23943	0.111871	0.0323353	0.0264539	0.0161434	0.10128	-0.0407814	0.0226082	0.0712578	-0.0353312	0.0364298	0.332125
Asthma	Household Income (retired excluded)	8	0.0182901	-1117.9	474.406	0.0184523	-6008.74	2708.51	0.0265233	714.022	390.847	0.0677211	-646.608	471.987	0.170696	142.195	869.115	0.870039
Asthma	Lonely	8	0.586191	0.0207226	0.0169701	0.222039	0.0426085	0.111944	0.703483	-0.0031952	0.0161542	0.843207	0.0148942	0.0217597	0.493668	-0.0118037	0.0337884	0.726833
Asthma	Non-employed vs Employed (retired excluded)	8	0.249496	0.0372364	0.0281992	0.186676	0.0151995	0.200802	0.939663	0.0032178	0.0289822	0.911596	0.0144175	0.0322441	0.654777	-0.0132697	0.049686	0.789415
Asthma	Non-employed vs Employed (retired excluded) [65+ years excluded]	8	0.213429	0.0386687	0.0294077	0.188538	-0.0263867	0.207888	0.898998	0.0094996	0.0300058	0.751554	0.0084621	0.0338163	0.802403	-0.012443	0.0532909	0.815379
Asthma	Non-employed vs Employed/Retired	8	0.389542	0.038115	0.0250603	0.128276	-0.0032975	0.177821	0.985205	0.006047	0.0256652	0.813735	0.0183304	0.0320565	0.567447	-0.0070884	0.0473281	0.880944
Asthma	Non-employed vs Employed/Retired [65+ years excluded]	8	0.262842	0.0386695	0.0278454	0.164917	-0.0442529	0.195541	0.82096	0.0121086	0.0282239	0.667909	0.0116403	0.0323298	0.718811	-0.0106837	0.0510783	0.834321
Asthma	Own Accommodation Lived In	8	0.499096	-0.0634285	0.0230931	0.0060209	0.182297	0.152306	0.231342	-0.0358805	0.0219825	0.10263	-0.0931631	0.0306442	0.0023645	-0.105749	0.0465544	0.0231159
Asthma	Retired vs Employed (non-employed excluded)	8	0.444388	0.0193486	0.0197038	0.326113	0.0901801	0.135804	0.506661	-0.0103424	0.0196002	0.597729	0.0315796	0.0249036	0.204772	0.0415302	0.0364916	0.255089
Asthma	Retired vs Employed (non-employed excluded) [65+ years excluded]	8	0.442606	0.0119703	0.0220658	0.587486	0.0660269	0.154201	0.668515	-0.0078933	0.0222564	0.722848	0.0210374	0.0278563	0.450122	0.0173854	0.0395619	0.660337
Asthma	Satisfied with Family Relationships	8	0.113703	-0.0290386	0.060346	0.630374	0.0510351	0.429172	0.905343	-0.0116906	0.0619358	0.850286	-0.0267612	0.0664856	0.687307	-0.0120088	0.104957	0.908908
Asthma	Satisfied with Financial Situation	8	0.982151	-0.0429891	0.0338703	0.20436	-0.086136	0.223314	0.699707	0.0063002	0.0322306	0.845023	-0.0396772	0.0420104	0.344934	-0.0282006	0.0600209	0.638465
Asthma	Satisfied with Friendships	8	0.115244	-0.0351873	0.0848258	0.678275	-1.07916	0.43464	0.0130325	0.15244	0.062731	0.0150963	0.0561672	0.0940131	0.550213	0.121279	0.140984	0.38966
Asthma	Satisfied with Health	8	0.498718	-0.0045699	0.0331281	0.890284	0.118098	0.219113	0.589898	-0.017908	0.0316179	0.57113	-0.0307962	0.0443117	0.487061	-0.0373234	0.0667075	0.575815
Asthma	Satisfied with Work	8	0.77286	-0.0014555	0.0478539	0.975735	-0.0392239	0.315262	0.900985	0.0055143	0.0454957	0.903529	0.0017065	0.0611491	0.977736	0.0245456	0.0901782	0.785476
Asthma	Skilled Job	8	0.756636	-0.0446835	0.0209748	0.0331436	-0.0457173	0.138268	0.740915	0.0001509	0.0199529	0.993965	-0.0278046	0.0264872	0.293838	-0.0180849	0.0393233	0.645587
Asthma	TDI at Recruitment	8	0.241972	0.0494106	0.0212314	0.0199526	0.136336	0.146946	0.353512	-0.0126911	0.0212061	0.549529	0.0264275	0.0248329	0.287233	0.0156929	0.0380222	0.679806
Asthma	TDI at Recruitment (binary)	8	0.136216	0.0432144	0.0171424	0.0117055	0.122886	0.117613	0.2961	-0.0116331	0.0169744	0.493136	0.0368732	0.0190862	0.0533673	0.0314365	0.032074	0.327024
Asthma	University Education	8	0.0023398	-0.0597735	0.0259539	0.0212752	-0.0708604	0.184852	0.70147	0.0016187	0.0266767	0.951615	-0.0476774	0.0211473	0.0241622	-0.035286	0.033202	0.287888
Asthma	Weekly Friend Visits	8	0.129567	0.0101015	0.0200653	0.61466	0.0193226	0.142883	0.892427	-0.0013463	0.0206205	0.947943	0.0058283	0.0211291	0.78267	-0.021169	0.0361037	0.557648
Asthma	Weekly Leisure or Social Activity	8	0.0687338	-0.0120713	0.019105	0.527493	0.0071034	0.135877	0.958307	-0.0027994	0.0196081	0.886473	-0.0029135	0.019814	0.883099	0.0179358	0.0346261	0.604469
Body Mass Index (5 kg/m2)	Able to Confide	69	0.0002031	0.0233242	0.0337837	0.489944	0.0287265	0.0837742	0.731671	-0.0001813	0.0025692	0.943738	0.0297033	0.0423342	0.482906	0.0116574	0.0974789	0.904809
Body Mass Index (5 kg/m2)	Cohabiting	69	9.39e-06	-0.0465885	0.035013	0.183319	-0.15736	0.0855475	0.0658494	0.0037178	0.0026236	0.156459	-0.0801145	0.0425972	0.0600066	-0.0884373	0.0829645	0.286439
Body Mass Index (5 kg/m2)	Happy	69	0.0938335	-0.196945	0.104719	0.0600126	-0.369611	0.258432	0.152659	0.0057953	0.0079245	0.464592	-0.0642203	0.154275	0.677211	-0.299053	0.328461	0.362576
Body Mass Index (5 kg/m2)	Household Income	69	4.67e-11	-2547.24	591.423	1.66e-05	-1781.23	1463.09	0.223436	-25.7086	44.8693	0.566667	-2681.42	642.478	3e-05	-2995.05	1363.92	0.0280983
Body Mass Index (5 kg/m2)	Household Income (Equivalised)	69	1.23e-10	-657.192	284.945	0.0210893	3.22621	701.098	0.996328	-22.1647	21.5009	0.3026	-847.983	307.507	0.0058226	-1243.36	615.756	0.0434626
Body Mass Index (5 kg/m2)	Household Income (binary)	69	4.68e-08	-0.179918	0.0416957	1.6e-05	-0.197325	0.103402	0.0563486	0.000584	0.0031701	0.853841	-0.178357	0.0485416	0.0002385	-0.168291	0.101094	0.0959751
Body Mass Index (5 kg/m2)	Household Income (retired excluded)	69	6.55e-05	-2607.07	702.398	0.0002059	-2190.44	1742.14	0.208635	-13.9751	53.405	0.793566	-2986.66	885.058	0.0007394	-4205.29	1861.33	0.0238653
Body Mass Index (5 kg/m2)	Lonely	69	2.83e-09	0.134242	0.0445693	0.0025955	0.109321	0.110472	0.322379	0.0008364	0.0033878	0.805002	0.129511	0.0491078	0.0083573	0.102255	0.103661	0.323917
Body Mass Index (5 kg/m2)	Non-employed vs Employed (retired excluded)	69	4.78e-05	0.121093	0.0573797	0.0348262	-0.0172745	0.141153	0.902597	0.0046429	0.0043283	0.283417	0.132697	0.0694005	0.0558702	0.096061	0.141698	0.497818
Body Mass Index (5 kg/m2)	Non-employed vs Employed (retired excluded) [65+ years excluded]	69	5.75e-05	0.11865	0.0579651	0.0406657	-0.0223578	0.142582	0.875398	0.0047312	0.0043719	0.279174	0.124657	0.068152	0.0673854	0.119465	0.137943	0.386466
Body Mass Index (5 kg/m2)	Non-employed vs Employed/Retired	69	0.0002265	0.105029	0.0548626	0.0555694	-0.0328817	0.134837	0.807338	0.0046281	0.004135	0.263032	0.119174	0.0655624	0.0691064	0.0515502	0.134411	0.701329
Body Mass Index (5 kg/m2)	Non-employed vs Employed/Retired [65+ years excluded]	69	0.0002392	0.103306	0.0556224	0.0632729	-0.0442576	0.136581	0.745908	0.0049515	0.0041881	0.237099	0.0954553	0.0677574	0.1589	0.0957462	0.128811	0.457297
Body Mass Index (5 kg/m2)	Own Accommodation Lived In	69	3.73e-11	-0.151162	0.0633197	0.0169736	0.140596	0.152124	0.355371	-0.0097878	0.0046634	0.0358303	-0.220503	0.0702702	0.0017015	-0.287671	0.16509	0.0814195
Body Mass Index (5 kg/m2)	Retired vs Employed (non-employed excluded)	69	0.0002964	0.0967204	0.0440567	0.0281377	0.0778893	0.109201	0.47568	0.000632	0.0033488	0.850306	0.0913683	0.0605137	0.131074	0.121375	0.137178	0.376264
Body Mass Index (5 kg/m2)	Retired vs Employed (non-employed excluded) [65+ years excluded]	69	0.0275292	0.0890922	0.0440941	0.0433315	0.0834768	0.109331	0.445151	0.0001884	0.0033526	0.955175	0.0204494	0.0636958	0.748174	-0.139539	0.14643	0.340622
Body Mass Index (5 kg/m2)	Satisfied with Family Relationships	69	0.292208	-0.0219628	0.0840781	0.793923	-0.0419373	0.208532	0.840614	0.0006701	0.0063932	0.916517	-0.0983716	0.12577	0.434124	-0.339636	0.271939	0.211687
Body Mass Index (5 kg/m2)	Satisfied with Financial Situation	69	0.309462	-0.115374	0.0604601	0.0563574	-0.147203	0.14986	0.325966	0.0010679	0.0045942	0.816194	-0.0045351	0.0902659	0.959929	0.0032089	0.197481	0.987036
Body Mass Index (5 kg/m2)	Satisfied with Friendships	69	0.313364	0.0297706	0.117546	0.800061	-0.28109	0.288514	0.329923	0.0104362	0.0088507	0.238342	0.168469	0.177212	0.341775	0.345238	0.377867	0.3609
Body Mass Index (5 kg/m2)	Satisfied with Health	69	0.0063542	-0.362181	0.0691656	1.64e-07	-0.479191	0.17063	0.0049795	0.0039303	0.0052361	0.45288	-0.406952	0.0961681	2.32e-05	-0.531991	0.196573	0.0068032
Body Mass Index (5 kg/m2)	Satisfied with Work	69	0.0001406	-0.222925	0.108564	0.0400348	-0.107317	0.268898	0.689819	-0.003879	0.008245	0.638022	-0.142978	0.133916	0.28567	0.117887	0.283373	0.6774
Body Mass Index (5 kg/m2)	Skilled Job	69	5.58e-07	-0.140486	0.0517418	0.0066247	0.0090697	0.126779	0.942968	-0.0050188	0.0038878	0.19673	-0.180708	0.063041	0.0041502	-0.252693	0.147494	0.0866674
Body Mass Index (5 kg/m2)	TDI at Recruitment	69	1.34e-07	0.16036	0.0466406	0.0005856	-0.0287789	0.112858	0.798721	0.006348	0.0034611	0.0666399	0.168834	0.0558	0.0024806	0.180207	0.126393	0.153937
Body Mass Index (5 kg/m2)	TDI at Recruitment (binary)	69	0.000157	0.0973149	0.0308622	0.0016149	0.0203949	0.0758403	0.787991	0.0025815	0.0023258	0.267019	0.0966066	0.0406053	0.0173521	0.0932902	0.0862939	0.279663
Body Mass Index (5 kg/m2)	University Education	69	3.73e-33	-0.109694	0.0537112	0.0411231	0.228955	0.12528	0.0676167	-0.011363	0.0038412	0.0030945	-0.128324	0.0480481	0.0075683	-0.0394108	0.101387	0.697485
Body Mass Index (5 kg/m2)	Weekly Friend Visits	69	6.78e-05	-0.0031497	0.0364103	0.931064	-0.0512737	0.0900692	0.569173	0.001615	0.0027621	0.558738	0.0150241	0.0449452	0.738171	0.0594193	0.101155	0.556928
Body Mass Index (5 kg/m2)	Weekly Leisure or Social Activity	69	2.6e-11	-0.0519617	0.0383116	0.175006	0.0045058	0.0947053	0.962053	-0.0018956	0.002905	0.514067	-0.0207132	0.0442342	0.639597	0.0711937	0.101849	0.484545
Breast Cancer	Able to Confide	114	0.78019	0.001121	0.0127427	0.929901	-0.0177464	0.0274884	0.518541	0.001506	0.0019442	0.438555	0.0031209	0.0197809	0.874634	0.0212859	0.0429265	0.619987
Breast Cancer	Cohabiting	114	0.730439	-0.0170232	0.0115289	0.139791	-0.011413	0.0248711	0.646317	-0.0004478	0.0017588	0.799053	-0.0338525	0.0179401	0.0591637	-0.0567322	0.0401276	0.157422
Breast Cancer	Happy	114	0.700708	0.0157493	0.0466751	0.735797	-0.0184917	0.100693	0.854292	0.0027324	0.0071198	0.701144	0.0452402	0.0778126	0.560971	0.211878	0.18737	0.258138
Breast Cancer	Household Income	114	0.000473	-357.238	211.88	0.0917878	-805.579	456.795	0.0778087	35.7704	32.2962	0.268045	46.8812	270.779	0.862546	245.77	554.079	0.657357
Breast Cancer	Household Income (Equivalised)	114	0.08075	-132.634	90.5568	0.143016	-357.624	194.827	0.0664176	17.9507	13.7746	0.192518	-89.3339	134.541	0.506697	-199.739	271.942	0.462649
Breast Cancer	Household Income (binary)	114	0.0129971	-0.0281157	0.0160669	0.0801331	-0.0620915	0.0346569	0.0731958	0.0027096	0.0024496	0.268669	-0.0231929	0.0212802	0.275765	-0.0386956	0.0453232	0.393233
Breast Cancer	Household Income (retired excluded)	114	0.006239	-366.975	288.134	0.202795	-830.36	622.612	0.182311	36.9667	44.0146	0.400979	-384.2	381.393	0.313762	-525.262	760.27	0.489636
Breast Cancer	Lonely	114	0.152465	0.0023646	0.0138354	0.864298	0.0115518	0.0299778	0.69998	-0.000733	0.0021194	0.72947	0.0059782	0.0210271	0.776174	0.0184519	0.0451567	0.68282
Breast Cancer	Non-employed vs Employed (retired excluded)	114	0.650435	-0.014327	0.0191969	0.455475	-0.0298694	0.0413921	0.470527	0.0012405	0.0029268	0.67169	-0.0367404	0.0304604	0.227751	-0.0934782	0.0738566	0.20563
Breast Cancer	Non-employed vs Employed (retired excluded) [65+ years excluded]	114	0.750278	-0.0157913	0.0195064	0.418201	-0.0305382	0.0420526	0.467722	0.0011771	0.0029736	0.692225	-0.0544153	0.031434	0.0834346	-0.122067	0.0760195	0.108334
Breast Cancer	Non-employed vs Employed/Retired	114	0.609679	-0.012156	0.0189078	0.52028	-0.0314051	0.0407705	0.441127	0.0015364	0.002883	0.594099	-0.0338289	0.0295049	0.251566	-0.0706452	0.0688117	0.304588
Breast Cancer	Non-employed vs Employed/Retired [65+ years excluded]	114	0.762298	-0.0128274	0.0192413	0.504992	-0.0332718	0.0414836	0.422526	0.0016319	0.0029335	0.578012	-0.0409426	0.0315396	0.194241	-0.0939498	0.0752463	0.211824
Breast Cancer	Own Accommodation Lived In	114	0.200105	-0.0204636	0.0203392	0.314361	0.0023544	0.0439815	0.957309	-0.0018215	0.0031104	0.558143	-0.0311996	0.0305112	0.306515	-0.0197728	0.0618076	0.749038
Breast Cancer	Retired vs Employed (non-employed excluded)	114	0.0924239	-0.0186413	0.0179562	0.299197	0.0231311	0.0386627	0.549654	-0.0033333	0.0027338	0.222742	-0.0382338	0.0264473	0.148273	-0.0345629	0.0559291	0.536591
Breast Cancer	Retired vs Employed (non-employed excluded) [65+ years excluded]	114	0.0648781	-0.0129926	0.0199843	0.515602	0.039782	0.0429492	0.354313	-0.0042109	0.0030367	0.16555	-0.0215622	0.028805	0.454124	-0.0123589	0.0664146	0.852376
Breast Cancer	Satisfied with Family Relationships	114	0.68363	0.0687367	0.0391004	0.0787555	0.0751006	0.0842848	0.372911	-0.0005081	0.0059619	0.932078	0.0568039	0.0629449	0.366823	0.0322822	0.13283	0.807979
Breast Cancer	Satisfied with Financial Situation	114	0.0655015	-0.0157934	0.0311498	0.612144	0.0753755	0.0668511	0.259526	-0.0072675	0.004723	0.123863	-0.0206272	0.0466989	0.658702	-0.0419048	0.103084	0.684366
Breast Cancer	Satisfied with Friendships	114	0.307966	0.0048757	0.0638705	0.93915	0.0150452	0.138861	0.91372	-0.0008092	0.0097999	0.934189	0.0231673	0.0961809	0.809655	-0.0297226	0.204965	0.884701
Breast Cancer	Satisfied with Health	114	0.127664	0.0083022	0.0290759	0.775234	-0.0313723	0.062905	0.617973	0.0031657	0.0044483	0.476671	0.0195576	0.0436334	0.653991	-0.0773644	0.100903	0.443246
Breast Cancer	Satisfied with Work	114	0.564098	-0.0177779	0.0420786	0.672665	0.0889742	0.0907909	0.327091	-0.0085197	0.0064207	0.184536	-0.0808973	0.0667935	0.225836	-0.103762	0.139978	0.458529
Breast Cancer	Skilled Job	114	0.211757	-0.0076746	0.0176386	0.66349	-0.0161346	0.0382253	0.672958	0.000675	0.0027028	0.802781	0.0094055	0.0283406	0.739984	0.0702804	0.0625526	0.261208
Breast Cancer	TDI at Recruitment	114	0.425419	0.026436	0.0149573	0.0771561	-0.0005397	0.0322938	0.986666	0.0021525	0.0022835	0.345865	0.0337003	0.0233568	0.149064	0.0366893	0.0471269	0.436262
Breast Cancer	TDI at Recruitment (binary)	114	0.449673	0.0228733	0.0111418	0.0400801	0.0344117	0.0241167	0.153613	-0.0009208	0.0017055	0.589247	0.0246518	0.0180789	0.172704	0.0558024	0.0395674	0.158447
Breast Cancer	University Education	114	0.0011853	-0.0020259	0.0144069	0.888173	-0.0154702	0.0312002	0.62001	0.0010726	0.0022059	0.626793	0.0170856	0.0201605	0.39673	0.0355266	0.0443868	0.423486
Breast Cancer	Weekly Friend Visits	114	0.031864	0.0139855	0.0155816	0.369417	0.0375068	0.0337051	0.265798	-0.0018757	0.0023823	0.431071	0.0253076	0.0221883	0.254043	0.0377422	0.0449527	0.401134
Breast Cancer	Weekly Leisure or Social Activity	114	0.0716928	-0.0089159	0.0123756	0.471253	-0.0315847	0.0267156	0.237104	0.001809	0.0018892	0.338294	-0.0115959	0.0187205	0.535637	-0.0370008	0.0413171	0.370502
Coronary Heart Disease	Able to Confide	15	0.0908302	-0.0079768	0.0160217	0.618573	-0.0055338	0.048362	0.908902	-0.0003562	0.0066223	0.957099	-0.005278	0.0212588	0.803924	0.0007808	0.036961	0.983147
Coronary Heart Disease	Cohabiting	15	0.406964	-0.0001708	0.0130029	0.989523	-0.0226195	0.0386656	0.558545	0.0032741	0.0052953	0.536367	-0.0047928	0.0194718	0.805574	-0.0167002	0.0287456	0.561263
Coronary Heart Disease	Happy	15	0.73058	0.0449609	0.0474421	0.343282	-0.0758852	0.137916	0.582163	0.0176104	0.0188714	0.350727	0.125022	0.0738007	0.0902554	0.204835	0.119496	0.0865007
Coronary Heart Disease	Household Income	15	0.0998267	-69.8358	229.032	0.760429	-684.127	666.964	0.305017	89.5779	91.328	0.326673	14.4751	310.442	0.96281	65.6243	535.308	0.90243
Coronary Heart Disease	Household Income (Equivalised)	15	0.689556	-81.6422	90.7643	0.368388	-21.422	263.956	0.935317	-8.78149	36.1438	0.808036	-113.548	140.275	0.418248	-400.307	219.299	0.0679411
Coronary Heart Disease	Household Income (binary)	15	0.114292	-0.0179031	0.017117	0.295597	-0.0433643	0.051146	0.396519	0.0037112	0.0070011	0.596049	-0.0314728	0.0223117	0.158364	-0.0619465	0.0366127	0.0906574
Coronary Heart Disease	Household Income (retired excluded)	15	0.129566	-254.304	315.239	0.419839	-1402.23	889.086	0.11476	167.372	121.731	0.16915	-384.216	414.239	0.353655	-700.379	668.805	0.295003
Coronary Heart Disease	Lonely	15	0.0096876	-0.0099382	0.0211612	0.638612	0.0141372	0.0634624	0.823718	-0.0035113	0.0086913	0.68621	-0.0412656	0.0233279	0.0769046	-0.037755	0.0369263	0.306573
Coronary Heart Disease	Non-employed vs Employed (retired excluded)	15	0.515286	0.0457453	0.021409	0.0326197	-0.0152132	0.0621997	0.806777	0.0088987	0.0085251	0.296567	0.0654165	0.0318563	0.0400251	0.0619519	0.048425	0.200778
Coronary Heart Disease	Non-employed vs Employed (retired excluded) [65+ years excluded]	15	0.482785	0.0467899	0.0216929	0.0310115	-0.0149625	0.0630154	0.812315	0.0090152	0.0086373	0.2966	0.0618187	0.0317014	0.0511722	0.067119	0.0456261	0.141274
Coronary Heart Disease	Non-employed vs Employed/Retired	15	0.707909	0.0473923	0.0210535	0.024383	-0.017764	0.0611764	0.771531	0.0095107	0.0083843	0.256649	0.0618547	0.0317194	0.0511691	0.0624941	0.0487227	0.199615
Coronary Heart Disease	Non-employed vs Employed/Retired [65+ years excluded]	15	0.684985	0.0495671	0.0213629	0.0203279	-0.0128371	0.0620681	0.836149	0.0091095	0.0085069	0.284241	0.0550293	0.031495	0.0805958	0.0638652	0.0476722	0.180352
Coronary Heart Disease	Own Accommodation Lived In	15	0.10644	-0.0233983	0.0242602	0.334809	-0.0371812	0.0730474	0.610751	0.0020121	0.0100127	0.840732	-0.0393926	0.0314857	0.210888	-0.0484784	0.0457486	0.289295
Coronary Heart Disease	Retired vs Employed (non-employed excluded)	15	0.174762	0.0006231	0.0196716	0.974733	-0.0439067	0.057903	0.448282	0.0064925	0.0079277	0.412807	0.0087757	0.0251227	0.726854	-0.0022268	0.0370371	0.952056
Coronary Heart Disease	Retired vs Employed (non-employed excluded) [65+ years excluded]	15	0.0552498	-0.0074944	0.0245786	0.760429	-0.060601	0.0725246	0.403384	0.007742	0.0099286	0.435524	-0.0101972	0.0266987	0.702507	-0.0097713	0.0392489	0.803395
Coronary Heart Disease	Satisfied with Family Relationships	15	0.888366	0.0043198	0.0404713	0.914997	-0.0565156	0.117768	0.631306	0.0088667	0.0161191	0.58227	0.0466471	0.0582134	0.422951	0.0654717	0.0825859	0.427911
Coronary Heart Disease	Satisfied with Financial Situation	15	0.498472	0.0054765	0.0292617	0.851539	-0.0161058	0.0860983	0.851612	0.0031441	0.0117793	0.789531	0.0140162	0.044221	0.751276	0.0178791	0.0673219	0.790566
Coronary Heart Disease	Satisfied with Friendships	15	0.382737	-0.0475184	0.0588915	0.419735	-0.094353	0.177872	0.595797	0.0068098	0.0242981	0.779277	-0.0897751	0.084131	0.285933	-0.123989	0.142931	0.385682
Coronary Heart Disease	Satisfied with Health	15	0.0112696	-0.0643192	0.0409039	0.115847	-0.124756	0.122075	0.306799	0.0088205	0.0167286	0.598006	-0.0678948	0.0454969	0.135622	-0.0972799	0.0659763	0.140356
Coronary Heart Disease	Satisfied with Work	15	0.191773	0.0391225	0.0472967	0.408139	-0.0717598	0.139438	0.606808	0.016119	0.0190428	0.397296	0.0649861	0.0624135	0.297773	0.0980549	0.0984399	0.319207
Coronary Heart Disease	Skilled Job	15	0.209952	0.0290495	0.0204759	0.155981	-0.013426	0.0604983	0.824373	0.0061917	0.0082809	0.454639	0.0256478	0.0296615	0.387213	0.0146349	0.0479863	0.760381
Coronary Heart Disease	TDI at Recruitment	15	2.87e-05	0.0139808	0.02902	0.629973	0.0929251	0.0844214	0.271014	-0.0115115	0.0115596	0.319325	0.013402	0.0276832	0.6283	0.0107139	0.0369503	0.771851
Coronary Heart Disease	TDI at Recruitment (binary)	15	0.0008102	0.0121452	0.0190622	0.524036	0.0503346	0.0564055	0.372195	-0.0055695	0.0077244	0.470893	0.0055236	0.0181256	0.760565	0.0046475	0.0244736	0.849388
Coronary Heart Disease	University Education	15	0.028152	0.0159848	0.0170452	0.348354	0.0062787	0.0513916	0.902761	0.0014149	0.0070351	0.840609	0.0303207	0.0205646	0.14037	0.0284794	0.0356932	0.424932
Coronary Heart Disease	Weekly Friend Visits	15	0.310258	-0.0249639	0.0146426	0.0882161	-0.101382	0.039783	0.0108229	0.0111438	0.0054479	0.0408048	-0.0114733	0.0220874	0.603447	-0.016939	0.0357587	0.635712
Coronary Heart Disease	Weekly Leisure or Social Activity	15	0.261612	-0.0002698	0.0132102	0.983704	0.0066885	0.0398024	0.866551	-0.0010149	0.0054513	0.852303	-0.0125991	0.0185828	0.497774	-0.0187283	0.0290301	0.51884
Depression	Able to Confide	36	0.0061561	0.0100963	0.0497438	0.839163	0.0995341	0.250998	0.691697	-0.0029448	0.0080963	0.71606	0.0222887	0.058081	0.701163	0.0910528	0.129745	0.482814
Depression	Cohabiting	36	0.0018678	-0.0397259	0.0509228	0.43532	-0.0466857	0.256638	0.855651	0.0002292	0.00828	0.977913	-0.0050065	0.0562776	0.929113	0.0870259	0.11515	0.449792
Depression	Happy	36	0.317117	-0.619873	0.148325	2.93e-05	-0.0808204	0.761019	0.915423	-0.0176892	0.0244874	0.470062	-0.655234	0.212092	0.0020057	-0.994711	0.46208	0.0313436
Depression	Household Income	36	2.73e-06	-1218.47	869.267	0.160997	-67.548	4387.03	0.987715	-37.897	141.511	0.788851	-1610.61	930.418	0.0834412	-2162.84	2270.03	0.340702
Depression	Household Income (Equivalised)	36	0.0026501	-369.976	358.264	0.301749	-47.501	1809.12	0.979053	-10.6183	58.356	0.855617	-631.292	421.291	0.134012	-1839.92	1071.13	0.0858454
Depression	Household Income (binary)	36	0.0177412	-0.0463706	0.0519259	0.371849	-0.042992	0.262532	0.869921	-0.0001113	0.0084686	0.989519	-0.0433937	0.0611337	0.477818	-0.112001	0.148137	0.449613
Depression	Household Income (retired excluded)	36	0.0188084	-692.155	971.528	0.476193	-879.787	4912.24	0.857858	6.17783	158.447	0.968898	-375.75	1195.84	0.753359	-3369.29	2826.88	0.23331
Depression	Lonely	36	0.0027275	0.323901	0.0577982	2.09e-08	-0.300887	0.270514	0.266018	0.0205742	0.0087262	0.0183865	0.284682	0.0698446	4.58e-05	0.21993	0.150827	0.144796
Depression	Non-employed vs Employed (retired excluded)	36	0.145517	0.214606	0.0712291	0.0025877	-0.113504	0.356348	0.75009	0.0107986	0.0114905	0.347326	0.269412	0.0968086	0.005387	0.372958	0.200886	0.0633727
Depression	Non-employed vs Employed (retired excluded) [65+ years excluded]	36	0.19064	0.220701	0.0707922	0.0018233	-0.151159	0.352652	0.668189	0.0122394	0.011372	0.281803	0.208455	0.0920114	0.0234799	0.187813	0.216476	0.385617
Depression	Non-employed vs Employed/Retired	36	0.175209	0.191359	0.0690962	0.0056149	0.038806	0.3492	0.911515	0.0050206	0.0112597	0.655677	0.249901	0.0929092	0.0071509	0.389887	0.197813	0.0487255
Depression	Non-employed vs Employed/Retired [65+ years excluded]	36	0.12708	0.200463	0.0718123	0.0052467	-0.0669372	0.360789	0.852813	0.0088011	0.0116343	0.449361	0.238767	0.0913572	0.0089605	0.437152	0.20066	0.0293637
Depression	Own Accommodation Lived In	36	7.24e-07	-0.0848955	0.09615	0.377265	-0.009472	0.484287	0.984395	-0.0024838	0.0156214	0.87367	-0.0948199	0.089868	0.291379	-0.283799	0.234324	0.225842
Depression	Retired vs Employed (non-employed excluded)	36	0.0338229	0.0788771	0.0608863	0.195154	-0.416201	0.296301	0.160124	0.0162935	0.0095544	0.0881287	0.0867682	0.0745135	0.244237	-0.0256729	0.165942	0.87705
Depression	Retired vs Employed (non-employed excluded) [65+ years excluded]	36	0.0055907	0.0989937	0.0732956	0.17682	-0.336089	0.363991	0.355828	0.0143189	0.0117372	0.222482	0.155679	0.080729	0.0538027	0.156447	0.172316	0.363928
Depression	Satisfied with Family Relationships	36	0.384739	-0.545644	0.123028	9.2e-06	-0.0932431	0.6234	0.881102	-0.0148702	0.0200825	0.459024	-0.514659	0.168587	0.0022673	-0.309544	0.344071	0.368305
Depression	Satisfied with Financial Situation	36	0.0839277	-0.304975	0.101057	0.0025459	0.107492	0.510757	0.833312	-0.0135607	0.0164571	0.409939	-0.349192	0.126254	0.0056785	-0.266116	0.257528	0.30144
Depression	Satisfied with Friendships	36	0.142576	-0.457941	0.18973	0.0157936	-0.262018	0.992419	0.791765	-0.0064236	0.0319205	0.840513	-0.340094	0.245099	0.165267	-0.0726924	0.531129	0.891138
Depression	Satisfied with Health	36	0.454914	-0.388695	0.0855417	5.52e-06	-0.524784	0.43906	0.231992	0.0044707	0.0141399	0.751869	-0.448325	0.120063	0.0001884	-0.703073	0.268376	0.0088
Depression	Satisfied with Work	36	0.813865	-0.0794017	0.122177	0.515763	-0.352135	0.610023	0.563771	0.0089748	0.0196673	0.64815	-0.0415366	0.167715	0.804395	0.049653	0.353236	0.888213
Depression	Skilled Job	36	0.0165133	0.0682379	0.0671013	0.309183	0.0756113	0.340791	0.824415	-0.0002426	0.0109883	0.982383	0.0204043	0.0808715	0.800805	-0.0333077	0.173199	0.8475
Depression	TDI at Recruitment	36	5.48e-09	0.12733	0.0811994	0.116856	-0.0148955	0.410232	0.971035	0.004682	0.0132306	0.723431	0.141299	0.0763389	0.0641769	0.342354	0.195402	0.0797654
Depression	TDI at Recruitment (binary)	36	4.45e-05	0.0958965	0.0517073	0.0636528	0.114723	0.261285	0.660609	-0.0006199	0.0084278	0.941369	0.0824242	0.0545586	0.130853	0.0680525	0.111777	0.542643
Depression	University Education	36	1.01e-23	0.131897	0.0867034	0.128198	0.186077	0.438512	0.67132	-0.0017837	0.0141431	0.89964	0.0783242	0.0678234	0.248162	0.0256505	0.173244	0.882295
Depression	Weekly Friend Visits	36	0.0092085	-0.0681713	0.0519176	0.189161	-0.0060826	0.262098	0.981485	-0.0020443	0.008454	0.808922	-0.13276	0.0581267	0.0223725	-0.184302	0.11116	0.0973224
Depression	Weekly Leisure or Social Activity	36	1.49e-06	0.0085445	0.0565096	0.879814	0.246906	0.282695	0.382445	-0.0078478	0.0091181	0.389416	0.0031899	0.0571045	0.955453	0.0046295	0.117434	0.968554
Eczema	Able to Confide	12	0.503024	0.0041928	0.0141471	0.766944	0.109859	0.0596993	0.0657391	-0.014634	0.0080325	0.0684764	0.0195193	0.0197873	0.323909	0.0262002	0.0277312	0.344767
Eczema	Cohabiting	12	0.426492	-0.0173271	0.0140446	0.217307	0.0187527	0.0610405	0.758678	-0.004997	0.0082132	0.542916	-0.0115329	0.018933	0.542431	-0.0085737	0.0321117	0.789471
Eczema	Happy	12	0.795341	0.0877865	0.0517532	0.0898384	0.0071454	0.218665	0.973932	0.0111619	0.0294066	0.704263	0.0986061	0.0655666	0.132605	0.0935915	0.105254	0.373897
Eczema	Household Income	12	0.0304915	-807.124	283.668	0.0044368	-139.312	1236.22	0.910275	-92.5109	166.372	0.578177	-1160.74	299.77	0.0001079	-1304.28	513.933	0.0111539
Eczema	Household Income (Equivalised)	12	0.0909714	-295.848	125.446	0.0183557	-385.057	554.32	0.487277	12.358	74.6009	0.868429	-407.952	143.148	0.0043738	-494.255	219.246	0.0241749
Eczema	Household Income (binary)	12	0.0441581	-0.0533975	0.0208732	0.010522	-0.0680977	0.0922242	0.460276	0.0020362	0.0124104	0.869674	-0.0602631	0.0212073	0.0044884	-0.0658156	0.029208	0.0242378
Eczema	Household Income (retired excluded)	12	0.0216052	-724.24	410.964	0.0780195	-568.038	1816.97	0.754562	-21.6403	244.546	0.929486	-642.769	428.162	0.133297	-430.207	706.462	0.542551
Eczema	Lonely	12	0.751621	0.0135496	0.0159986	0.397036	-0.0697911	0.0675274	0.301359	0.0115416	0.0090854	0.203962	0.0205327	0.0216329	0.342548	-0.0245254	0.0383722	0.522729
Eczema	Non-employed vs Employed (retired excluded)	12	0.432393	0.0290935	0.0235491	0.216667	-0.0910539	0.0988674	0.357066	0.0166379	0.0133017	0.211004	0.0221313	0.0342665	0.51837	-0.0247494	0.058692	0.673256
Eczema	Non-employed vs Employed (retired excluded) [65+ years excluded]	12	0.332846	0.0260693	0.0252069	0.301036	-0.0808286	0.106075	0.446064	0.0148047	0.0142728	0.299614	0.0362399	0.0345987	0.294899	0.0935191	0.0607383	0.123632
Eczema	Non-employed vs Employed/Retired	12	0.608011	0.0256013	0.0230087	0.265846	-0.0991206	0.0971645	0.307666	0.0172706	0.013072	0.186437	0.0227441	0.0333373	0.495085	-0.0236851	0.0553249	0.668571
Eczema	Non-employed vs Employed/Retired [65+ years excluded]	12	0.543654	0.0224367	0.0233471	0.336549	-0.0854393	0.098586	0.386135	0.0149393	0.0132644	0.260051	0.0381595	0.0327037	0.243282	0.0811881	0.054704	0.137773
Eczema	Own Accommodation Lived In	12	0.0101822	-0.0435576	0.0326039	0.181561	0.113657	0.134971	0.39974	-0.0217636	0.0181525	0.230554	-0.0455848	0.0303069	0.132554	-0.065647	0.0467787	0.160512
Eczema	Retired vs Employed (non-employed excluded)	12	0.202507	0.0062773	0.0213827	0.769089	-0.0326375	0.0937383	0.727707	0.0053902	0.0126139	0.669141	0.0063452	0.0266908	0.812091	0.0010374	0.0447407	0.981501
Eczema	Retired vs Employed (non-employed excluded) [65+ years excluded]	12	0.0577263	-0.0034419	0.0274761	0.900311	-0.0585762	0.120199	0.626026	0.0076376	0.0161759	0.636814	-0.0082482	0.0317494	0.795026	-0.0313693	0.0519361	0.545845
Eczema	Satisfied with Family Relationships	12	0.465339	0.0803201	0.0441827	0.069078	-0.0949385	0.186488	0.610692	0.0242867	0.025107	0.333382	0.0681432	0.0609214	0.263335	0.0733689	0.093469	0.432481
Eczema	Satisfied with Financial Situation	12	0.316018	0.0312325	0.0342047	0.361186	-0.199588	0.134603	0.13813	0.0319815	0.0181194	0.0775557	0.0199309	0.0442431	0.65236	0.0029916	0.0737867	0.967659
Eczema	Satisfied with Friendships	12	0.136776	0.0007526	0.0752256	0.992017	0.0637761	0.333157	0.848189	-0.0087273	0.0448275	0.845638	-0.0623208	0.0964186	0.518048	-0.0422516	0.165925	0.798999
Eczema	Satisfied with Health	12	0.391137	-0.0434724	0.0320734	0.175289	-0.130802	0.13892	0.346416	0.0121056	0.0187073	0.517565	-0.0651897	0.0417241	0.118194	-0.059662	0.0586711	0.309206
Eczema	Satisfied with Work	12	0.347914	0.0783698	0.047379	0.0981063	-0.247523	0.189871	0.192359	0.0451458	0.0255546	0.0772882	0.0823247	0.058618	0.160191	0.0484998	0.0934092	0.603608
Eczema	Skilled Job	12	0.234712	-0.0422803	0.0222715	0.0576432	-0.0641646	0.0982037	0.51351	0.0030323	0.0132187	0.818562	-0.0468058	0.0258727	0.0704383	-0.0821192	0.0431454	0.0570001
Eczema	TDI at Recruitment	12	0.182305	0.0189275	0.0204398	0.35444	-0.0720837	0.0854665	0.398996	0.0126055	0.0115003	0.273034	0.0165058	0.0238013	0.488006	0.0082392	0.0350558	0.814185
Eczema	TDI at Recruitment (binary)	12	0.505437	0.0161784	0.0128598	0.208369	-0.0780373	0.0542705	0.150453	0.0130479	0.0073019	0.0739487	0.036857	0.0180589	0.0412574	0.0451845	0.0284462	0.112191
Eczema	University Education	12	0.0811353	-0.0394644	0.0175836	0.0248077	0.0373052	0.0737189	0.612824	-0.0106318	0.0099187	0.283764	-0.0337498	0.0186529	0.0703953	-0.0340083	0.0290085	0.241054
Eczema	Weekly Friend Visits	12	0.335765	-0.0034354	0.0158489	0.828396	0.0260537	0.0694724	0.707644	-0.0040846	0.0093487	0.662168	0.0024169	0.0213905	0.910039	0.0117883	0.0342669	0.730836
Eczema	Weekly Leisure or Social Activity	12	0.655075	-0.0092186	0.0131372	0.482857	0.0202903	0.055427	0.714311	-0.0040873	0.0074585	0.583687	0.0094105	0.0177201	0.595377	0.0160532	0.0284998	0.573248
Migraine	Able to Confide	30	0.243932	-0.0106248	0.0215802	0.622479	-0.0279915	0.0605353	0.643795	0.001217	0.0039541	0.758248	-0.0336829	0.02971	0.25691	-0.0791819	0.0568785	0.163885
Migraine	Cohabiting	30	0.337671	-0.0160873	0.0205085	0.432792	-0.0003998	0.0575191	0.994454	-0.0010994	0.0037572	0.769815	-0.016548	0.0283211	0.559019	-0.0529215	0.0457649	0.247527
Migraine	Happy	30	0.973683	-0.0670527	0.0731006	0.359003	0.0784528	0.201402	0.696881	-0.0102048	0.0131617	0.43814	-0.0373524	0.0994741	0.70729	-0.0169334	0.180809	0.925384
Migraine	Household Income	30	0.0903663	-171.338	336.379	0.6105	507.076	934.687	0.587468	-47.5564	61.0682	0.436132	366.269	436.122	0.401003	1267.96	868.717	0.144408
Migraine	Household Income (Equivalised)	30	0.201637	-45.9561	153.907	0.765247	137.328	430.662	0.749821	-12.8481	28.1375	0.647946	135.643	213.751	0.525701	158.822	407.276	0.696565
Migraine	Household Income (binary)	30	0.178487	-0.0146268	0.0242147	0.545813	-0.0039435	0.0679675	0.953732	-0.0007489	0.0044408	0.866075	-0.0079957	0.0323141	0.80457	0.0197883	0.0683503	0.772189
Migraine	Household Income (retired excluded)	30	0.540923	-422.812	406.695	0.298513	-626.125	1122.48	0.576978	14.2494	73.3249	0.845916	397.776	619.509	0.520819	1707.24	1210.22	0.158335
Migraine	Lonely	30	0.236929	0.0284282	0.0244743	0.245418	0.0562436	0.0685433	0.4119	-0.0019491	0.004477	0.6633	0.038414	0.0330543	0.245174	0.0690127	0.0613665	0.260759
Migraine	Non-employed vs Employed (retired excluded)	30	0.213946	-0.0113178	0.0361187	0.754015	-0.110276	0.0992683	0.266614	0.0069409	0.0064878	0.284694	-0.0540452	0.0472119	0.252319	-0.0889272	0.0809759	0.27212
Migraine	Non-employed vs Employed (retired excluded) [65+ years excluded]	30	0.214097	-0.0178757	0.0365975	0.625237	-0.10971	0.100926	0.277021	0.0064416	0.0065966	0.328821	-0.0599633	0.0459915	0.192305	-0.0956024	0.0787924	0.224998
Migraine	Non-employed vs Employed/Retired	30	0.205665	5.49e-05	0.0356282	0.99877	-0.0891069	0.0982606	0.36449	0.006255	0.0064233	0.33016	-0.0368376	0.0477282	0.440221	-0.0676244	0.0811897	0.40489
Migraine	Non-employed vs Employed/Retired [65+ years excluded]	30	0.210949	-0.0094166	0.0360752	0.794071	-0.0956328	0.0996399	0.337164	0.0060481	0.0065132	0.353103	-0.0692308	0.047325	0.1435	-0.103406	0.0741866	0.163357
Migraine	Own Accommodation Lived In	30	0.143436	0.0112061	0.0348276	0.747635	-0.0928212	0.0957784	0.332483	0.0072779	0.0062479	0.244075	0.0511131	0.0454912	0.26119	0.0962124	0.0800048	0.229138
Migraine	Retired vs Employed (non-employed excluded)	30	0.938026	-0.0438133	0.0262097	0.094594	-0.141492	0.0723276	0.0504346	0.0068479	0.004726	0.147343	-0.0601257	0.0359276	0.0942237	-0.0706207	0.0643869	0.272721
Migraine	Retired vs Employed (non-employed excluded) [65+ years excluded]	30	0.942765	-0.0414223	0.0293609	0.158305	-0.138773	0.081001	0.0866706	0.0068247	0.0052923	0.197208	-0.0452996	0.0419981	0.280762	-0.0658459	0.0722537	0.36213
Migraine	Satisfied with Family Relationships	30	0.558942	-0.0173821	0.0625614	0.781134	0.0208156	0.17269	0.904058	-0.002675	0.0112722	0.812415	0.0094882	0.0924775	0.918281	0.110345	0.164193	0.501553
Migraine	Satisfied with Financial Situation	30	0.84198	-0.0851894	0.0451156	0.0589927	-0.164806	0.124629	0.186044	0.0055784	0.0081401	0.49315	-0.131082	0.0664095	0.0483996	-0.140158	0.117063	0.231194
Migraine	Satisfied with Friendships	30	0.71801	0.0647855	0.0879544	0.461377	-0.308583	0.243685	0.2054	0.0261135	0.0158946	0.100399	0.046775	0.130746	0.720526	-0.0527589	0.238889	0.825209
Migraine	Satisfied with Health	30	0.155517	-0.0347151	0.0495924	0.483922	-0.0129933	0.139127	0.925593	-0.0015233	0.0090928	0.866954	-0.0266642	0.0685202	0.69717	-0.0349763	0.122249	0.774797
Migraine	Satisfied with Work	30	0.268538	-0.128525	0.0681096	0.0591567	-0.401876	0.182796	0.0279138	0.0191799	0.0119518	0.108543	-0.136815	0.0956925	0.152794	-0.178424	0.184678	0.333976
Migraine	Skilled Job	30	0.449555	-0.0297657	0.0280489	0.288595	-0.120477	0.077055	0.117929	0.0063574	0.0050337	0.206603	-0.0359989	0.0394036	0.36093	-0.026586	0.0698167	0.703353
Migraine	TDI at Recruitment	30	0.118625	0.017337	0.0283356	0.540641	-0.0313255	0.0789731	0.691618	0.0034111	0.0051597	0.508539	0.0381318	0.0402353	0.343271	-0.0060561	0.0817341	0.940935
Migraine	TDI at Recruitment (binary)	30	0.166589	0.0252119	0.0202893	0.214006	-0.0136326	0.0564651	0.809218	0.0027222	0.0036884	0.460486	0.0489305	0.028005	0.0806018	0.0474237	0.0581599	0.414843
Migraine	University Education	30	1.73e-05	-0.0057417	0.0304831	0.850597	-0.0315932	0.0853993	0.711422	0.0018128	0.0055811	0.74532	-0.0356901	0.0309845	0.249374	-0.045814	0.0566265	0.418483
Migraine	Weekly Friend Visits	30	0.348367	0.0010115	0.0219302	0.963211	0.0441389	0.0609605	0.469031	-0.0030234	0.0039831	0.447814	0.0022522	0.0318594	0.943643	0.0376675	0.0628598	0.549019
Migraine	Weekly Leisure or Social Activity	30	0.151506	-0.0762918	0.0208905	0.0002602	0.0104222	0.0559778	0.8523	-0.0060778	0.0036569	0.0965079	-0.0855213	0.0300155	0.0043824	-0.124868	0.0575445	0.0300116
Smoking Initiation	Able to Confide	10	0.0042586	0.204732	0.234444	0.382518	-0.112646	1.5407	0.941716	0.0044949	0.0215358	0.834669	0.241567	0.215089	0.261395	0.211795	0.353428	0.549
Smoking Initiation	Cohabiting	10	0.0002877	-0.105734	0.262503	0.687101	1.90371	1.5737	0.226394	-0.0284509	0.0219911	0.195754	-0.365416	0.212875	0.0860571	-0.461752	0.330545	0.162431
Smoking Initiation	Happy	10	0.0664491	-0.13847	0.700575	0.843317	-4.00818	4.4009	0.36242	0.0548071	0.0615168	0.372967	0.675682	0.722274	0.349535	0.709546	1.10707	0.521572
Smoking Initiation	Household Income	10	6.95e-08	-13614.4	4924.78	0.0057017	-37736.4	31206.3	0.226564	341.694	436.254	0.433483	-14463.5	3624.14	6.58e-05	-13637.4	6420.79	0.033675
Smoking Initiation	Household Income (Equivalised)	10	2.85e-05	-6105.33	2033.88	0.0026838	-17724.1	12708.6	0.163119	164.583	177.662	0.354248	-5570.02	1608.03	0.0005325	-4535.73	2777.17	0.102422
Smoking Initiation	Household Income (binary)	10	6.93e-06	-0.963362	0.331296	0.0036392	-3.49694	1.98224	0.0777095	0.0358816	0.0277064	0.195296	-0.611167	0.268407	0.0227855	-0.1967	0.479153	0.681427
Smoking Initiation	Household Income (retired excluded)	10	1.38e-05	-14538.4	6048.14	0.0162268	-62546.2	35851.6	0.0810565	680.099	501.235	0.17483	-13936.5	4862.36	0.0041543	-8170.42	10062.5	0.416812
Smoking Initiation	Lonely	10	0.000111	0.511284	0.312757	0.102098	-0.503011	2.02562	0.803883	0.0143682	0.0283191	0.611896	0.234203	0.297854	0.431691	-0.302041	0.609885	0.620429
Smoking Initiation	Non-employed vs Employed (retired excluded)	10	0.0357612	0.944699	0.335011	0.0048038	0.099326	2.18071	0.963671	0.0119773	0.0304913	0.694461	0.901587	0.329717	0.006249	1.00201	0.526948	0.057233
Smoking Initiation	Non-employed vs Employed (retired excluded) [65+ years excluded]	10	0.013765	0.969068	0.365013	0.0079335	-0.188095	2.36289	0.936552	0.0163946	0.0330385	0.619733	0.886121	0.342624	0.0097018	0.933434	0.547894	0.0884414
Smoking Initiation	Non-employed vs Employed/Retired	10	0.0526603	0.921049	0.318301	0.003808	-0.135404	2.05696	0.947515	0.0149675	0.0287603	0.602768	0.815571	0.328787	0.0131181	0.815389	0.486959	0.0940422
Smoking Initiation	Non-employed vs Employed/Retired [65+ years excluded]	10	0.0198841	0.967438	0.350147	0.0057283	-0.544454	2.23657	0.807671	0.0214207	0.0312727	0.493366	0.889022	0.352212	0.0115991	0.83482	0.502273	0.096496
Smoking Initiation	Own Accommodation Lived In	10	0.0001174	-1.20978	0.424485	0.0043722	1.17588	2.66563	0.659122	-0.0337812	0.0372543	0.364527	-0.973787	0.367604	0.0080728	-0.669039	0.759179	0.378173
Smoking Initiation	Retired vs Employed (non-employed excluded)	10	0.212549	-0.146016	0.217602	0.502207	0.189719	1.42682	0.89422	-0.0047563	0.0199492	0.811555	-0.23419	0.254716	0.357878	-0.253096	0.372439	0.496781
Smoking Initiation	Retired vs Employed (non-employed excluded) [65+ years excluded]	10	0.130869	-0.244929	0.260915	0.347869	0.0238793	1.71403	0.988885	-0.0038085	0.0239668	0.873742	-0.196106	0.286089	0.493047	-0.141891	0.452373	0.753781
Smoking Initiation	Satisfied with Family Relationships	10	0.628903	0.44396	0.449702	0.323529	-1.01662	2.80051	0.716596	0.0206727	0.0391235	0.597224	0.632564	0.60053	0.292183	0.71047	0.912743	0.436339
Smoking Initiation	Satisfied with Financial Situation	10	0.0060368	-1.03254	0.518303	0.0463532	-3.40179	3.3022	0.302937	0.0335775	0.0461873	0.467235	-0.976321	0.481263	0.0424926	-1.13869	0.807298	0.158394
Smoking Initiation	Satisfied with Friendships	10	0.864564	0.445168	0.630493	0.480149	-4.17537	3.92564	0.287504	0.0654611	0.0548942	0.233067	0.639496	0.794063	0.42062	0.505039	1.15907	0.663034
Smoking Initiation	Satisfied with Health	10	0.0045136	-1.52731	0.515291	0.0030369	-4.19551	3.24594	0.19617	0.0378247	0.0454106	0.404874	-1.15877	0.491365	0.01836	-0.901516	0.731157	0.217576
Smoking Initiation	Satisfied with Work	10	0.0841121	-0.565221	0.593957	0.34129	-6.24401	3.3107	0.0592937	0.0805333	0.0463293	0.0821617	0.143147	0.625365	0.818946	0.329666	0.981956	0.737079
Smoking Initiation	Skilled Job	10	0.0067226	-1.25343	0.318457	8.29e-05	-2.59102	2.03695	0.203371	0.0189528	0.0284839	0.505803	-1.25996	0.305797	3.78e-05	-1.22567	0.500625	0.0143538
Smoking Initiation	TDI at Recruitment	10	0.119433	0.709225	0.222036	0.0014023	0.0961181	1.44362	0.946915	0.0086846	0.020181	0.666953	0.427936	0.2532	0.0910069	0.22499	0.426084	0.597471
Smoking Initiation	TDI at Recruitment (binary)	10	0.437837	0.462127	0.130388	0.0003938	0.631272	0.855388	0.460518	-0.0023959	0.0119578	0.841198	0.296843	0.17495	0.0897485	0.245038	0.30284	0.418437
Smoking Initiation	University Education	10	2.04e-15	-1.37934	0.440029	0.0017206	-1.92607	2.88862	0.504913	0.0077421	0.0403699	0.847916	-1.11259	0.249624	8.31e-06	-1.02502	0.344789	0.0029501
Smoking Initiation	Weekly Friend Visits	10	0.57489	0.631323	0.151687	3.15e-05	0.514742	0.94151	0.584571	0.001651	0.0131593	0.900157	0.674544	0.208516	0.0012165	0.864169	0.344785	0.0121968
Smoking Initiation	Weekly Leisure or Social Activity	10	0.0009339	-0.271978	0.23516	0.247451	0.382815	1.52807	0.802184	-0.0092759	0.0213633	0.664145	-0.177356	0.201112	0.377844	-0.256382	0.300288	0.393222
Systolic BP (10 mmHg)	Able to Confide	44	0.110419	-6.5e-06	0.0002192	0.97634	0.0001904	0.0007528	0.800335	-0.0010291	0.0037602	0.784337	-0.0004408	0.0002808	0.116428	-0.0006548	0.0005778	0.257055
Systolic BP (10 mmHg)	Cohabiting	44	0.209629	0.0003489	0.0002068	0.0915705	0.001114	0.0006998	0.111385	-0.0039999	0.0034959	0.252548	0.0002889	0.0002796	0.301562	0.0001649	0.0005918	0.780548
Systolic BP (10 mmHg)	Happy	44	0.0899566	0.0013382	0.0008127	0.0996662	0.0008493	0.0027923	0.761009	0.0025542	0.0139431	0.854652	0.0010177	0.0010858	0.34865	0.0003917	0.0022043	0.858953
Systolic BP (10 mmHg)	Household Income	44	8.33e-09	-3.23141	4.63044	0.485263	19.0547	15.5054	0.219107	-116.482	77.4511	0.132597	-8.48302	4.5246	0.0608111	-18.0821	10.8073	0.0943003
Systolic BP (10 mmHg)	Household Income (Equivalised)	44	3.23e-08	-2.3696	2.21098	0.283838	5.65385	7.48919	0.450288	-41.9357	37.4093	0.262289	-5.64804	2.41025	0.019112	-9.72274	5.28015	0.0655665
Systolic BP (10 mmHg)	Household Income (binary)	44	1.7e-08	-0.0003762	0.0003476	0.27901	0.001164	0.0011689	0.319368	-0.0080474	0.0058371	0.167995	-0.0008501	0.0003539	0.0163086	-0.0012992	0.0008956	0.14688
Systolic BP (10 mmHg)	Household Income (retired excluded)	44	3.86e-06	-3.01681	5.97211	0.613454	26.9106	19.9472	0.177307	-156.411	99.6302	0.116434	-10.4757	6.39475	0.101387	-11.3084	15.3756	0.462047
Systolic BP (10 mmHg)	Lonely	44	0.0002946	-0.0005196	0.0003041	0.0875144	-0.0013168	0.0010371	0.204206	0.0041671	0.005181	0.421221	-0.000831	0.0003534	0.0187086	-0.0020963	0.0009846	0.0332495
Systolic BP (10 mmHg)	Non-employed vs Employed (retired excluded)	44	0.0143599	0.0001281	0.0003978	0.747388	-0.0004945	0.0013624	0.716614	0.0032556	0.0068073	0.63247	0.0002854	0.0004616	0.536375	0.0001909	0.0009538	0.841367
Systolic BP (10 mmHg)	Non-employed vs Employed (retired excluded) [65+ years excluded]	44	0.0072632	9.63e-05	0.0004127	0.815405	-0.0006012	0.0014128	0.670476	0.0036471	0.0070596	0.605421	0.0003223	0.0004839	0.505433	0.0002854	0.0009883	0.772788
Systolic BP (10 mmHg)	Non-employed vs Employed/Retired	44	0.0202166	5.44e-05	0.000386	0.887835	-0.0004849	0.0013231	0.713995	0.0028201	0.0066109	0.669688	-8.18e-05	0.0004606	0.858963	-0.0003871	0.0009392	0.680207
Systolic BP (10 mmHg)	Non-employed vs Employed/Retired [65+ years excluded]	44	0.0086111	3.92e-05	0.000404	0.922652	-0.0004689	0.0013852	0.735006	0.0026566	0.0069215	0.701106	3.8e-05	0.0004702	0.93555	0.0002593	0.0009611	0.787344
Systolic BP (10 mmHg)	Own Accommodation Lived In	44	0.0163639	-0.0001296	0.0003683	0.724846	0.0007976	0.0012567	0.52566	-0.0048468	0.006278	0.440092	-0.0005794	0.0004358	0.183742	-0.0010094	0.000825	0.22112
Systolic BP (10 mmHg)	Retired vs Employed (non-employed excluded)	44	0.316991	0.0001172	0.0002666	0.660284	-3.72e-05	0.0009167	0.967619	0.0008068	0.0045787	0.860125	0.0002184	0.0003792	0.564705	0.00095	0.000896	0.289052
Systolic BP (10 mmHg)	Retired vs Employed (non-employed excluded) [65+ years excluded]	44	0.786558	0.0001332	0.0002861	0.641535	-0.0006039	0.0009726	0.534654	0.0038516	0.0048575	0.42782	0.0002684	0.0004154	0.518257	-0.0005602	0.0008836	0.526091
Systolic BP (10 mmHg)	Satisfied with Family Relationships	44	0.914773	0.0006374	0.0006085	0.294837	0.0015148	0.0020662	0.463471	-0.0045865	0.0103221	0.656799	0.0008825	0.0008557	0.302388	0.0011312	0.001844	0.539595
Systolic BP (10 mmHg)	Satisfied with Financial Situation	44	0.946017	-0.0004568	0.0004395	0.298733	0.0001522	0.0014939	0.918845	-0.0031823	0.0074611	0.669728	-0.0002603	0.0006239	0.676501	0.0007984	0.0012514	0.523486
Systolic BP (10 mmHg)	Satisfied with Friendships	44	0.720909	0.0009982	0.0008557	0.243412	0.0004515	0.0029041	0.876461	0.0028591	0.014514	0.843835	0.0007309	0.0012462	0.557519	-0.0002628	0.0025119	0.916666
Systolic BP (10 mmHg)	Satisfied with Health	44	0.0528598	0.0001591	0.0005032	0.751919	0.0007297	0.0017282	0.672871	-0.0029826	0.0086336	0.729747	8.19e-05	0.000629	0.896451	4.82e-05	0.0013991	0.972544
Systolic BP (10 mmHg)	Satisfied with Work	44	0.130009	0.000124	0.0006912	0.857582	8.86e-05	0.0023757	0.970239	0.0001851	0.0118734	0.987562	0.0005996	0.0008901	0.500568	0.0007114	0.0019545	0.715855
Systolic BP (10 mmHg)	Skilled Job	44	2.19e-05	-9.25e-05	0.0003968	0.815707	0.0024945	0.0012964	0.0543301	-0.0135279	0.006478	0.0367712	-0.0002374	0.0004072	0.559985	0.0001574	0.0008763	0.857454
Systolic BP (10 mmHg)	TDI at Recruitment	44	0.038981	-4.7e-05	0.0002858	0.869462	-0.0012483	0.0009632	0.194958	0.0062791	0.0048112	0.191859	7.68e-05	0.0003565	0.829383	6.21e-05	0.0007336	0.932577
Systolic BP (10 mmHg)	TDI at Recruitment (binary)	44	0.0898212	-7.39e-05	0.0002015	0.713943	-0.0005188	0.0006887	0.451294	0.0023258	0.0034407	0.499061	1.35e-05	0.0002627	0.959105	9.24e-05	0.000549	0.866404
Systolic BP (10 mmHg)	University Education	44	0.0001991	0.0001087	0.0002637	0.680016	0.0006459	0.0009027	0.474283	-0.0028067	0.004508	0.533541	7.08e-05	0.0002988	0.812636	0.0001009	0.0006951	0.884539
Systolic BP (10 mmHg)	Weekly Friend Visits	44	0.706727	8.22e-05	0.0002054	0.689191	0.0009449	0.0006975	0.17552	-0.0045105	0.0034849	0.195565	0.0001387	0.0002915	0.634307	0.0004969	0.0006302	0.430382
Systolic BP (10 mmHg)	Weekly Leisure or Social Activity	44	1.79e-07	5.68e-06	0.0002859	0.984147	0.0023277	0.0009075	0.0103201	-0.0121408	0.0045344	0.0074182	0.0001272	0.000284	0.65418	0.0004916	0.0005515	0.372789
Type 2 Diabetes	Able to Confide	13	0.0822899	0.0032382	0.0142324	0.82002	0.0497218	0.0373563	0.183184	-0.0076337	0.0057018	0.180631	0.0130474	0.0184994	0.480634	0.0213563	0.0258868	0.40938
Type 2 Diabetes	Cohabiting	13	0.285414	-0.0065493	0.0120404	0.586478	-0.0199853	0.0337903	0.554219	0.0022071	0.0051587	0.668769	-0.0032493	0.0164723	0.843623	0.0028669	0.0258803	0.911794
Type 2 Diabetes	Happy	13	0.262481	0.0238118	0.0453421	0.599472	0.0398634	0.128453	0.756306	-0.0026346	0.019601	0.893076	0.0189974	0.058986	0.747402	0.0246435	0.0867292	0.776301
Type 2 Diabetes	Household Income	13	0.0227182	-200.072	227.265	0.378671	886.749	537.859	0.0992165	-178.54	82.1194	0.0296937	-249.465	303.405	0.410953	-24.6181	528.1	0.962819
Type 2 Diabetes	Household Income (Equivalised)	13	0.164305	22.5176	92.6443	0.807964	278.677	248.649	0.262388	-42.0811	37.9633	0.267659	10.6419	127.183	0.933316	105.364	209.163	0.614442
Type 2 Diabetes	Household Income (binary)	13	0.166164	-0.0168659	0.0144019	0.241566	0.0351022	0.0371032	0.344113	-0.0085379	0.0056653	0.131798	-0.0266662	0.0217828	0.220883	0.0029272	0.035851	0.934925
Type 2 Diabetes	Household Income (retired excluded)	13	0.226136	-93.9476	258.243	0.716011	1245.94	619.913	0.0444459	-220.123	94.6516	0.0200391	-258.203	388	0.505749	-601.856	632.993	0.341701
Type 2 Diabetes	Lonely	13	0.0009716	-0.0104926	0.0210615	0.618349	-0.064647	0.0570159	0.256861	0.0088893	0.0086996	0.306872	-0.023613	0.0209912	0.260632	-0.02626	0.0313264	0.401879
Type 2 Diabetes	Non-employed vs Employed (retired excluded)	13	0.701023	-0.0029907	0.0185738	0.87208	-0.0055427	0.0502996	0.912255	0.0004193	0.0076794	0.956461	0.0062776	0.0282834	0.82435	-0.0061103	0.0430117	0.887032
Type 2 Diabetes	Non-employed vs Employed (retired excluded) [65+ years excluded]	13	0.668038	-0.0052197	0.0188201	0.781513	-0.015906	0.0509699	0.754989	0.0017556	0.0077818	0.821511	0.004138	0.0273071	0.879552	-0.0038421	0.0443655	0.930988
Type 2 Diabetes	Non-employed vs Employed/Retired	13	0.438532	-0.0045294	0.0183343	0.804875	0.013927	0.0515311	0.786957	-0.0030312	0.0078657	0.699959	0.0013713	0.0270569	0.959578	-0.017599	0.044081	0.689714
Type 2 Diabetes	Non-employed vs Employed/Retired [65+ years excluded]	13	0.486483	-0.0090074	0.0185342	0.626977	-0.0022736	0.0512913	0.964643	-0.0011061	0.0078299	0.887662	0.0090994	0.0279887	0.745098	0.0089712	0.0439735	0.838342
Type 2 Diabetes	Own Accommodation Lived In	13	0.659665	-0.0179144	0.0172738	0.299697	-0.0744985	0.0467501	0.111037	0.0093008	0.0071405	0.192736	-0.0011662	0.0274231	0.966079	-0.0396509	0.0425887	0.351843
Type 2 Diabetes	Retired vs Employed (non-employed excluded)	13	0.0067256	0.0105059	0.0222699	0.637103	-0.0986023	0.0520916	0.0583758	0.0179327	0.0079563	0.0242032	-0.0025411	0.0260657	0.92234	-0.019001	0.0334163	0.569617
Type 2 Diabetes	Retired vs Employed (non-employed excluded) [65+ years excluded]	13	0.0438163	0.0167204	0.0220776	0.448843	-0.0945041	0.0509503	0.0636204	0.0182815	0.0077824	0.0188196	0.0278765	0.0294934	0.344568	-0.0110325	0.0460844	0.810797
Type 2 Diabetes	Satisfied with Family Relationships	13	0.87573	0.0277165	0.0351314	0.430147	-0.0611113	0.0952084	0.520958	0.0145845	0.014529	0.315464	0.0284069	0.0493929	0.56521	0.0003377	0.0713083	0.996221
Type 2 Diabetes	Satisfied with Financial Situation	13	0.815933	-0.008269	0.0253668	0.744442	0.0077989	0.0688043	0.909754	-0.0026372	0.0104971	0.801638	-0.0196299	0.0365916	0.591641	-0.031139	0.0562238	0.579688
Type 2 Diabetes	Satisfied with Friendships	13	0.339409	0.071492	0.0523685	0.1722	0.246416	0.137812	0.0737673	-0.028631	0.0209823	0.172401	-0.038786	0.0837068	0.643109	-0.0871379	0.123972	0.482127
Type 2 Diabetes	Satisfied with Health	13	0.371874	-0.0077956	0.025762	0.762193	0.0201099	0.0724048	0.78121	-0.004581	0.0110484	0.678413	-0.0038877	0.0368077	0.915882	8.28e-05	0.0522538	0.998736
Type 2 Diabetes	Satisfied with Work	13	0.754806	-0.004029	0.0357734	0.910328	0.0408879	0.0971435	0.673827	-0.0073684	0.0148161	0.618959	0.0126121	0.0544381	0.816788	0.0001286	0.0808146	0.99873
Type 2 Diabetes	Skilled Job	13	0.70234	0.0140185	0.0156921	0.371673	0.0501526	0.0425405	0.238423	-0.0059337	0.0064931	0.360795	0.0253496	0.0227976	0.266163	0.0321078	0.0350352	0.359434
Type 2 Diabetes	TDI at Recruitment	13	0.853022	0.0022265	0.0138938	0.872681	-0.021016	0.0376488	0.576701	0.0038178	0.0057476	0.50654	-0.0074121	0.0207566	0.72102	-0.0179618	0.0300739	0.550337
Type 2 Diabetes	TDI at Recruitment (binary)	13	0.434115	-0.0070116	0.0102694	0.494756	-0.0242624	0.0285298	0.395089	0.0028331	0.004355	0.515335	-0.0154849	0.0166219	0.351546	-0.0242439	0.0257085	0.345665
Type 2 Diabetes	University Education	13	0.490458	-0.0095533	0.0109044	0.380977	-0.0124665	0.0301385	0.679137	0.0004785	0.0046009	0.917169	-0.0222551	0.0168957	0.187771	-0.0333963	0.027501	0.224607
Type 2 Diabetes	Weekly Friend Visits	13	0.658716	-0.006063	0.0118614	0.609242	-0.0215865	0.0321299	0.501679	0.0025503	0.0049057	0.603155	-0.0037239	0.0171138	0.827745	0.0015813	0.0265123	0.952438
Type 2 Diabetes	Weekly Leisure or Social Activity	13	0.912616	-0.0131235	0.0104295	0.208281	-0.0040976	0.0282571	0.884703	-0.0014827	0.0043142	0.731082	-0.0207893	0.014997	0.165678	-0.0226777	0.0216407	0.294675

## Sheet: Table S9
Health Condition/Risk Factor	Outcome	Type	N	Beta	SE	P
Alcohol Intake (5 units/week)	Able to Confide	Multivariable Adjusted	245633	-0.0020564	0.0002742	6.408e-14
Alcohol Intake (5 units/week)	Able to Confide	Split-Sample MR	245633	-0.0063903	0.0048271	0.185554
Alcohol Intake (5 units/week)	Cohabiting	Multivariable Adjusted	251512	-0.0037653	0.0002653	1.053e-45
Alcohol Intake (5 units/week)	Cohabiting	Split-Sample MR	251512	-0.0146923	0.0046447	0.00156027
Alcohol Intake (5 units/week)	Happy	Multivariable Adjusted	82608	-0.0013937	0.0002142	7.757e-11
Alcohol Intake (5 units/week)	Happy	Split-Sample MR	82608	0.0018777	0.0039501	0.634533
Alcohol Intake (5 units/week)	Household Income	Multivariable Adjusted	219924	441.885	21.3857	7.514e-95
Alcohol Intake (5 units/week)	Household Income	Split-Sample MR	219924	-508.795	385.538	0.186935
Alcohol Intake (5 units/week)	Household Income (Equivalised)	Multivariable Adjusted	219924	327.692	10.4194	4.15e-217
Alcohol Intake (5 units/week)	Household Income (Equivalised)	Split-Sample MR	219924	120.752	185.467	0.515002
Alcohol Intake (5 units/week)	Household Income (binary)	Multivariable Adjusted	219924	0.0045973	0.0002867	7.209e-58
Alcohol Intake (5 units/week)	Household Income (binary)	Split-Sample MR	219924	-0.005638	0.0050809	0.267149
Alcohol Intake (5 units/week)	Household Income (retired excluded)	Multivariable Adjusted	134149	455.207	29.7886	1.02e-52
Alcohol Intake (5 units/week)	Household Income (retired excluded)	Split-Sample MR	134149	-589.821	544.706	0.278886
Alcohol Intake (5 units/week)	Lonely	Multivariable Adjusted	249201	0.002383	0.0002316	7.906e-25
Alcohol Intake (5 units/week)	Lonely	Split-Sample MR	249201	0.0033691	0.0040515	0.405653
Alcohol Intake (5 units/week)	Non-employed vs Employed (retired excluded)	Multivariable Adjusted	162550	0.0015915	0.0002288	3.515e-12
Alcohol Intake (5 units/week)	Non-employed vs Employed (retired excluded)	Split-Sample MR	162550	0.0020957	0.004023	0.60241
Alcohol Intake (5 units/week)	Non-employed vs Employed (retired excluded) [65+ years excluded]	Multivariable Adjusted	155736	0.0015722	0.0002353	2.365e-11
Alcohol Intake (5 units/week)	Non-employed vs Employed (retired excluded) [65+ years excluded]	Split-Sample MR	155736	0.0024682	0.0041269	0.54979
Alcohol Intake (5 units/week)	Non-employed vs Employed/Retired	Multivariable Adjusted	250817	0.0012647	0.0001547	2.963e-16
Alcohol Intake (5 units/week)	Non-employed vs Employed/Retired	Split-Sample MR	250817	0.0008197	0.0027128	0.762538
Alcohol Intake (5 units/week)	Non-employed vs Employed/Retired [65+ years excluded]	Multivariable Adjusted	201583	0.0012823	0.0001869	6.788e-12
Alcohol Intake (5 units/week)	Non-employed vs Employed/Retired [65+ years excluded]	Split-Sample MR	201583	0.0010203	0.0032754	0.75542
Alcohol Intake (5 units/week)	Own Accommodation Lived In	Multivariable Adjusted	249886	-0.0016438	0.0001591	5.141e-25
Alcohol Intake (5 units/week)	Own Accommodation Lived In	Split-Sample MR	249886	-0.011564	0.0027522	2.648e-05
Alcohol Intake (5 units/week)	Retired vs Employed (non-employed excluded)	Multivariable Adjusted	234838	-0.0004819	0.0002437	0.0479898
Alcohol Intake (5 units/week)	Retired vs Employed (non-employed excluded)	Split-Sample MR	234838	0.0065075	0.0043417	0.133915
Alcohol Intake (5 units/week)	Retired vs Employed (non-employed excluded) [65+ years excluded]	Multivariable Adjusted	186020	0.0005899	0.0002702	0.0290108
Alcohol Intake (5 units/week)	Retired vs Employed (non-employed excluded) [65+ years excluded]	Split-Sample MR	186020	0.0092798	0.0048029	0.0533448
Alcohol Intake (5 units/week)	Satisfied with Family Relationships	Multivariable Adjusted	82183	-0.0018354	0.000257	9.193e-13
Alcohol Intake (5 units/week)	Satisfied with Family Relationships	Split-Sample MR	82183	0.0028581	0.0047272	0.54543
Alcohol Intake (5 units/week)	Satisfied with Financial Situation	Multivariable Adjusted	82529	-0.0045702	0.000349	3.562e-39
Alcohol Intake (5 units/week)	Satisfied with Financial Situation	Split-Sample MR	82529	-0.0060307	0.0062676	0.335948
Alcohol Intake (5 units/week)	Satisfied with Friendships	Multivariable Adjusted	82135	0.000175	0.0001813	0.334297
Alcohol Intake (5 units/week)	Satisfied with Friendships	Split-Sample MR	82135	0.0019701	0.0033643	0.558164
Alcohol Intake (5 units/week)	Satisfied with Health	Multivariable Adjusted	82644	-0.0023461	0.000351	2.311e-11
Alcohol Intake (5 units/week)	Satisfied with Health	Split-Sample MR	82644	-0.0114018	0.006319	0.0711752
Alcohol Intake (5 units/week)	Satisfied with Work	Multivariable Adjusted	56785	-0.0006533	0.0003797	0.0853544
Alcohol Intake (5 units/week)	Satisfied with Work	Split-Sample MR	56785	0.0121415	0.0074452	0.102937
Alcohol Intake (5 units/week)	Skilled Job	Multivariable Adjusted	167750	0.0018239	0.0002794	6.651e-11
Alcohol Intake (5 units/week)	Skilled Job	Split-Sample MR	167750	-0.0034489	0.0049568	0.486561
Alcohol Intake (5 units/week)	TDI at Recruitment	Multivariable Adjusted	252287	0.0320279	0.0016739	1.313e-81
Alcohol Intake (5 units/week)	TDI at Recruitment	Split-Sample MR	252287	0.135317	0.0292289	3.664e-06
Alcohol Intake (5 units/week)	TDI at Recruitment (binary)	Multivariable Adjusted	252287	0.0045891	0.0002817	1.18e-59
Alcohol Intake (5 units/week)	TDI at Recruitment (binary)	Split-Sample MR	252287	0.0194004	0.0049397	8.585e-05
Alcohol Intake (5 units/week)	University Education	Multivariable Adjusted	212190	-0.0019326	0.0003378	1.062e-08
Alcohol Intake (5 units/week)	University Education	Split-Sample MR	212190	-0.0006948	0.0058457	0.905394
Alcohol Intake (5 units/week)	Weekly Friend Visits	Multivariable Adjusted	251264	-0.0004345	0.000256	0.0897081
Alcohol Intake (5 units/week)	Weekly Friend Visits	Split-Sample MR	251264	-0.0112179	0.0044851	0.0123799
Alcohol Intake (5 units/week)	Weekly Leisure or Social Activity	Multivariable Adjusted	252094	0.008335	0.0002789	3.18e-196
Alcohol Intake (5 units/week)	Weekly Leisure or Social Activity	Split-Sample MR	252094	0.0016309	0.0049317	0.740871
Asthma	Able to Confide	Multivariable Adjusted	327392	-0.0047484	0.0022665	0.0361659
Asthma	Able to Confide	Split-Sample MR	327392	-0.0295688	0.0238155	0.214393
Asthma	Cohabiting	Multivariable Adjusted	335271	-0.0158628	0.0022431	1.53e-12
Asthma	Cohabiting	Split-Sample MR	335271	-0.0304532	0.0235509	0.195983
Asthma	Happy	Multivariable Adjusted	110958	-0.0106556	0.0018361	6.493e-09
Asthma	Happy	Split-Sample MR	110958	0.0271583	0.0190222	0.153374
Asthma	Household Income	Multivariable Adjusted	290457	-698.402	171.571	4.689e-05
Asthma	Household Income	Split-Sample MR	290457	-6461.81	1768.18	0.00025769
Asthma	Household Income (Equivalised)	Multivariable Adjusted	290457	-202.624	83.2909	0.0149855
Asthma	Household Income (Equivalised)	Split-Sample MR	290457	-1572.79	860.453	0.0675704
Asthma	Household Income (binary)	Multivariable Adjusted	290457	-0.0036749	0.0023123	0.111985
Asthma	Household Income (binary)	Split-Sample MR	290457	-0.07145	0.0237303	0.00260455
Asthma	Household Income (retired excluded)	Multivariable Adjusted	173609	711.995	241.991	0.00325848
Asthma	Household Income (retired excluded)	Split-Sample MR	173609	-5637.58	2322.05	0.0151886
Asthma	Lonely	Multivariable Adjusted	332073	0.0339364	0.0019784	5.961e-66
Asthma	Lonely	Split-Sample MR	332073	0.0038377	0.0208666	0.854081
Asthma	Non-employed vs Employed (retired excluded)	Multivariable Adjusted	216241	0.0330435	0.0020429	7.548e-59
Asthma	Non-employed vs Employed (retired excluded)	Split-Sample MR	216241	0.0026387	0.0204343	0.897253
Asthma	Non-employed vs Employed (retired excluded) [65+ years excluded]	Multivariable Adjusted	207451	0.0349394	0.002097	2.487e-62
Asthma	Non-employed vs Employed (retired excluded) [65+ years excluded]	Split-Sample MR	207451	-0.0001214	0.0209629	0.99538
Asthma	Non-employed vs Employed/Retired	Multivariable Adjusted	334514	0.0210848	0.001365	7.978e-54
Asthma	Non-employed vs Employed/Retired	Split-Sample MR	334514	0.0025385	0.0143221	0.859314
Asthma	Non-employed vs Employed/Retired [65+ years excluded]	Multivariable Adjusted	268062	0.0269928	0.0016645	3.829e-59
Asthma	Non-employed vs Employed/Retired [65+ years excluded]	Split-Sample MR	268062	0.0001145	0.0172523	0.994703
Asthma	Own Accommodation Lived In	Multivariable Adjusted	332904	-0.0304248	0.0014431	1.158e-98
Asthma	Own Accommodation Lived In	Split-Sample MR	332904	-0.0086807	0.0152422	0.569005
Asthma	Retired vs Employed (non-employed excluded)	Multivariable Adjusted	309066	0.0107152	0.0019766	5.927e-08
Asthma	Retired vs Employed (non-employed excluded)	Split-Sample MR	309066	0.0087116	0.0204593	0.670254
Asthma	Retired vs Employed (non-employed excluded) [65+ years excluded]	Multivariable Adjusted	243204	0.01023	0.0022191	4.027e-06
Asthma	Retired vs Employed (non-employed excluded) [65+ years excluded]	Split-Sample MR	243204	0.0002207	0.0226099	0.992213
Asthma	Satisfied with Family Relationships	Multivariable Adjusted	110312	-0.0174048	0.0021589	7.521e-16
Asthma	Satisfied with Family Relationships	Split-Sample MR	110312	0.0361312	0.0224265	0.107159
Asthma	Satisfied with Financial Situation	Multivariable Adjusted	110843	-0.0366044	0.0029741	8.225e-35
Asthma	Satisfied with Financial Situation	Split-Sample MR	110843	-0.0510681	0.0306946	0.0961628
Asthma	Satisfied with Friendships	Multivariable Adjusted	110144	-0.0045621	0.0015391	0.00303587
Asthma	Satisfied with Friendships	Split-Sample MR	110144	-6.55e-06	0.015953	0.999672
Asthma	Satisfied with Health	Multivariable Adjusted	110997	-0.0862218	0.003027	1.85e-178
Asthma	Satisfied with Health	Split-Sample MR	110997	-0.0208364	0.0313544	0.506342
Asthma	Satisfied with Work	Multivariable Adjusted	75277	-0.0097117	0.0031085	0.00178276
Asthma	Satisfied with Work	Split-Sample MR	75277	0.0283456	0.0310812	0.361776
Asthma	Skilled Job	Multivariable Adjusted	219290	0.0031583	0.0024237	0.192549
Asthma	Skilled Job	Split-Sample MR	219290	-0.0438077	0.0238994	0.0668017
Asthma	TDI at Recruitment	Multivariable Adjusted	336600	0.235002	0.0141879	1.279e-61
Asthma	TDI at Recruitment	Split-Sample MR	336600	0.32611	0.149749	0.0294279
Asthma	TDI at Recruitment (binary)	Multivariable Adjusted	336600	0.0327094	0.0023442	2.996e-44
Asthma	TDI at Recruitment (binary)	Split-Sample MR	336600	0.0418181	0.0246635	0.0899712
Asthma	University Education	Multivariable Adjusted	276784	0.0211531	0.0027395	1.151e-14
Asthma	University Education	Split-Sample MR	276784	-0.092995	0.0275515	0.00073733
Asthma	Weekly Friend Visits	Multivariable Adjusted	335071	-5.5e-05	0.0020941	0.979061
Asthma	Weekly Friend Visits	Split-Sample MR	335071	0.0151772	0.0220438	0.491138
Asthma	Weekly Leisure or Social Activity	Multivariable Adjusted	336170	-0.0074603	0.0023797	0.00171881
Asthma	Weekly Leisure or Social Activity	Split-Sample MR	336170	0.0013095	0.0250306	0.958276
Body Mass Index (5 kg/m2)	Able to Confide	Multivariable Adjusted	326365	-0.0110779	0.0008032	2.86e-43
Body Mass Index (5 kg/m2)	Able to Confide	Split-Sample MR	326365	-0.0089081	0.0055265	0.106985
Body Mass Index (5 kg/m2)	Cohabiting	Multivariable Adjusted	334215	-0.0141829	0.0007933	1.73e-71
Body Mass Index (5 kg/m2)	Cohabiting	Split-Sample MR	334215	-0.0163601	0.0054686	0.00277487
Body Mass Index (5 kg/m2)	Happy	Multivariable Adjusted	110473	-0.004506	0.0006465	3.162e-12
Body Mass Index (5 kg/m2)	Happy	Split-Sample MR	110473	-0.007661	0.0046159	0.0969731
Body Mass Index (5 kg/m2)	Household Income	Multivariable Adjusted	289594	-2330.82	60.9159	0
Body Mass Index (5 kg/m2)	Household Income	Split-Sample MR	289594	-4168.87	414.795	9.146e-24
Body Mass Index (5 kg/m2)	Household Income (Equivalised)	Multivariable Adjusted	289594	-706.426	29.6195	1.01e-125
Body Mass Index (5 kg/m2)	Household Income (Equivalised)	Split-Sample MR	289594	-1327.21	201.61	4.609e-11
Body Mass Index (5 kg/m2)	Household Income (binary)	Multivariable Adjusted	289594	-0.0259744	0.0008218	2.84e-219
Body Mass Index (5 kg/m2)	Household Income (binary)	Split-Sample MR	289594	-0.0510933	0.0056033	7.628e-20
Body Mass Index (5 kg/m2)	Household Income (retired excluded)	Multivariable Adjusted	173312	-2077.21	87.5025	1.43e-124
Body Mass Index (5 kg/m2)	Household Income (retired excluded)	Split-Sample MR	173312	-3479.17	570.85	1.096e-09
Body Mass Index (5 kg/m2)	Lonely	Multivariable Adjusted	331018	0.0272936	0.0006988	0
Body Mass Index (5 kg/m2)	Lonely	Split-Sample MR	331018	0.032572	0.0048064	1.229e-11
Body Mass Index (5 kg/m2)	Non-employed vs Employed (retired excluded)	Multivariable Adjusted	215625	0.0189919	0.000718	3.54e-154
Body Mass Index (5 kg/m2)	Non-employed vs Employed (retired excluded)	Split-Sample MR	215625	0.0227494	0.004739	1.583e-06
Body Mass Index (5 kg/m2)	Non-employed vs Employed (retired excluded) [65+ years excluded]	Multivariable Adjusted	206875	0.0195634	0.0007351	4.59e-156
Body Mass Index (5 kg/m2)	Non-employed vs Employed (retired excluded) [65+ years excluded]	Split-Sample MR	206875	0.0233962	0.0048381	1.326e-06
Body Mass Index (5 kg/m2)	Non-employed vs Employed/Retired	Multivariable Adjusted	333446	0.0133192	0.0004809	7.98e-169
Body Mass Index (5 kg/m2)	Non-employed vs Employed/Retired	Split-Sample MR	333446	0.0148014	0.0033202	8.274e-06
Body Mass Index (5 kg/m2)	Non-employed vs Employed/Retired [65+ years excluded]	Multivariable Adjusted	267256	0.0159129	0.0005808	3.05e-165
Body Mass Index (5 kg/m2)	Non-employed vs Employed/Retired [65+ years excluded]	Split-Sample MR	267256	0.0180906	0.0039418	4.446e-06
Body Mass Index (5 kg/m2)	Own Accommodation Lived In	Multivariable Adjusted	331854	-0.0260709	0.0005083	0
Body Mass Index (5 kg/m2)	Own Accommodation Lived In	Split-Sample MR	331854	-0.0307473	0.0035117	2.031e-18
Body Mass Index (5 kg/m2)	Retired vs Employed (non-employed excluded)	Multivariable Adjusted	308275	-0.0021157	0.000709	0.00284502
Body Mass Index (5 kg/m2)	Retired vs Employed (non-employed excluded)	Split-Sample MR	308275	0.0143274	0.004902	0.00346936
Body Mass Index (5 kg/m2)	Retired vs Employed (non-employed excluded) [65+ years excluded]	Multivariable Adjusted	242665	-0.0011397	0.0007896	0.148942
Body Mass Index (5 kg/m2)	Retired vs Employed (non-employed excluded) [65+ years excluded]	Split-Sample MR	242665	0.0132683	0.0053488	0.0131156
Body Mass Index (5 kg/m2)	Satisfied with Family Relationships	Multivariable Adjusted	109836	-0.0067512	0.0007624	8.386e-19
Body Mass Index (5 kg/m2)	Satisfied with Family Relationships	Split-Sample MR	109836	-0.0096552	0.005473	0.0777102
Body Mass Index (5 kg/m2)	Satisfied with Financial Situation	Multivariable Adjusted	110373	-0.0342918	0.0010444	1.88e-236
Body Mass Index (5 kg/m2)	Satisfied with Financial Situation	Split-Sample MR	110373	-0.0306082	0.0074218	3.722e-05
Body Mass Index (5 kg/m2)	Satisfied with Friendships	Multivariable Adjusted	109671	-0.0006098	0.0005439	0.262158
Body Mass Index (5 kg/m2)	Satisfied with Friendships	Split-Sample MR	109671	-6.13e-05	0.0039901	0.98775
Body Mass Index (5 kg/m2)	Satisfied with Health	Multivariable Adjusted	110513	-0.0757802	0.0010451	0
Body Mass Index (5 kg/m2)	Satisfied with Health	Split-Sample MR	110513	-0.0666468	0.0075481	1.05e-18
Body Mass Index (5 kg/m2)	Satisfied with Work	Multivariable Adjusted	75008	-0.0058418	0.00111	1.418e-07
Body Mass Index (5 kg/m2)	Satisfied with Work	Split-Sample MR	75008	-0.0035401	0.0077832	0.649229
Body Mass Index (5 kg/m2)	Skilled Job	Multivariable Adjusted	218811	-0.0230217	0.000871	5.97e-154
Body Mass Index (5 kg/m2)	Skilled Job	Split-Sample MR	218811	-0.0453124	0.0057934	5.226e-15
Body Mass Index (5 kg/m2)	TDI at Recruitment	Multivariable Adjusted	335524	0.290298	0.0049924	0
Body Mass Index (5 kg/m2)	TDI at Recruitment	Split-Sample MR	335524	0.353916	0.0343782	7.439e-25
Body Mass Index (5 kg/m2)	TDI at Recruitment (binary)	Multivariable Adjusted	335524	0.0400972	0.0008265	0
Body Mass Index (5 kg/m2)	TDI at Recruitment (binary)	Split-Sample MR	335524	0.0463697	0.0056881	3.576e-16
Body Mass Index (5 kg/m2)	University Education	Multivariable Adjusted	276021	-0.0535671	0.0009776	0
Body Mass Index (5 kg/m2)	University Education	Split-Sample MR	276021	-0.0723824	0.0067238	5.031e-27
Body Mass Index (5 kg/m2)	Weekly Friend Visits	Multivariable Adjusted	334010	0.0068708	0.0007412	1.868e-20
Body Mass Index (5 kg/m2)	Weekly Friend Visits	Split-Sample MR	334010	0.008704	0.0051043	0.088154
Body Mass Index (5 kg/m2)	Weekly Leisure or Social Activity	Multivariable Adjusted	335096	-0.0264923	0.0008408	7.05e-218
Body Mass Index (5 kg/m2)	Weekly Leisure or Social Activity	Split-Sample MR	335096	-0.0301745	0.0057891	1.865e-07
Breast Cancer	Able to Confide	Multivariable Adjusted	176558	0.0110395	0.0049331	0.0252309
Breast Cancer	Able to Confide	Split-Sample MR	176558	-0.0812498	0.0980075	0.407095
Breast Cancer	Cohabiting	Multivariable Adjusted	180376	-0.0155347	0.0053161	0.00347574
Breast Cancer	Cohabiting	Split-Sample MR	180376	-0.0390323	0.10571	0.711948
Breast Cancer	Happy	Multivariable Adjusted	59402	-0.0021956	0.0039542	0.578729
Breast Cancer	Happy	Split-Sample MR	59402	0.0958868	0.0800706	0.231101
Breast Cancer	Household Income	Multivariable Adjusted	150482	-462.81	391.535	0.237189
Breast Cancer	Household Income	Split-Sample MR	150482	-17029.6	7889.64	0.0308909
Breast Cancer	Household Income (Equivalised)	Multivariable Adjusted	150482	85.8632	187.073	0.646248
Breast Cancer	Household Income (Equivalised)	Split-Sample MR	150482	-7817.42	3738.94	0.036545
Breast Cancer	Household Income (binary)	Multivariable Adjusted	150482	-0.00523	0.0052848	0.32236
Breast Cancer	Household Income (binary)	Split-Sample MR	150482	-0.121587	0.10617	0.252124
Breast Cancer	Household Income (retired excluded)	Multivariable Adjusted	87321	-44.7134	657.853	0.945811
Breast Cancer	Household Income (retired excluded)	Split-Sample MR	87321	-27295.6	16042.6	0.088859
Breast Cancer	Lonely	Multivariable Adjusted	178524	-0.0043769	0.0047927	0.361109
Breast Cancer	Lonely	Split-Sample MR	178524	-0.0378979	0.0958349	0.692511
Breast Cancer	Non-employed vs Employed (retired excluded)	Multivariable Adjusted	113107	0.027114	0.00596	5.381e-06
Breast Cancer	Non-employed vs Employed (retired excluded)	Split-Sample MR	113107	0.0157105	0.143267	0.91268
Breast Cancer	Non-employed vs Employed (retired excluded) [65+ years excluded]	Multivariable Adjusted	109361	0.0287113	0.0061588	3.134e-06
Breast Cancer	Non-employed vs Employed (retired excluded) [65+ years excluded]	Split-Sample MR	109361	-0.0282342	0.149778	0.850479
Breast Cancer	Non-employed vs Employed/Retired	Multivariable Adjusted	179958	0.0085132	0.0032624	0.00906689
Breast Cancer	Non-employed vs Employed/Retired	Split-Sample MR	179958	-0.0075999	0.0655985	0.907768
Breast Cancer	Non-employed vs Employed/Retired [65+ years excluded]	Multivariable Adjusted	146839	0.0126847	0.004198	0.00251409
Breast Cancer	Non-employed vs Employed/Retired [65+ years excluded]	Split-Sample MR	146839	-0.0352426	0.0899964	0.695354
Breast Cancer	Own Accommodation Lived In	Multivariable Adjusted	179196	-0.0033889	0.0031952	0.288858
Breast Cancer	Own Accommodation Lived In	Split-Sample MR	179196	0.0460083	0.0638344	0.471067
Breast Cancer	Retired vs Employed (non-employed excluded)	Multivariable Adjusted	164649	0.0324283	0.0043505	9.059e-14
Breast Cancer	Retired vs Employed (non-employed excluded)	Split-Sample MR	164649	0.0911224	0.0856869	0.287585
Breast Cancer	Retired vs Employed (non-employed excluded) [65+ years excluded]	Multivariable Adjusted	132005	0.0395887	0.0053456	1.303e-13
Breast Cancer	Retired vs Employed (non-employed excluded) [65+ years excluded]	Split-Sample MR	132005	0.151034	0.112406	0.179062
Breast Cancer	Satisfied with Family Relationships	Multivariable Adjusted	59169	0.0020239	0.0047424	0.66955
Breast Cancer	Satisfied with Family Relationships	Split-Sample MR	59169	-0.0095948	0.0948299	0.919409
Breast Cancer	Satisfied with Financial Situation	Multivariable Adjusted	59336	-0.0092314	0.0065378	0.157952
Breast Cancer	Satisfied with Financial Situation	Split-Sample MR	59336	0.0220113	0.132406	0.867967
Breast Cancer	Satisfied with Friendships	Multivariable Adjusted	59159	0.0088095	0.0030003	0.00332251
Breast Cancer	Satisfied with Friendships	Split-Sample MR	59159	-0.0202609	0.0590834	0.731658
Breast Cancer	Satisfied with Health	Multivariable Adjusted	59395	-0.0615622	0.0068223	1.82e-19
Breast Cancer	Satisfied with Health	Split-Sample MR	59395	-0.092795	0.135852	0.494568
Breast Cancer	Satisfied with Work	Multivariable Adjusted	39675	0.0099842	0.0072409	0.167936
Breast Cancer	Satisfied with Work	Split-Sample MR	39675	0.0553416	0.162667	0.733695
Breast Cancer	Skilled Job	Multivariable Adjusted	113634	0.0173947	0.0063964	0.00653929
Breast Cancer	Skilled Job	Split-Sample MR	113634	-0.130182	0.145421	0.370677
Breast Cancer	TDI at Recruitment	Multivariable Adjusted	181069	0.0094065	0.0318274	0.767575
Breast Cancer	TDI at Recruitment	Split-Sample MR	181069	0.105079	0.630482	0.867634
Breast Cancer	TDI at Recruitment (binary)	Multivariable Adjusted	181069	0.0002651	0.0053396	0.960398
Breast Cancer	TDI at Recruitment (binary)	Split-Sample MR	181069	0.173682	0.106644	0.103392
Breast Cancer	University Education	Multivariable Adjusted	148801	0.0076832	0.006318	0.223948
Breast Cancer	University Education	Split-Sample MR	148801	-0.0888082	0.132219	0.501791
Breast Cancer	Weekly Friend Visits	Multivariable Adjusted	180381	0.0066962	0.0044255	0.13026
Breast Cancer	Weekly Friend Visits	Split-Sample MR	180381	-0.0503172	0.0882841	0.568714
Breast Cancer	Weekly Leisure or Social Activity	Multivariable Adjusted	180832	0.0021895	0.0054341	0.687006
Breast Cancer	Weekly Leisure or Social Activity	Split-Sample MR	180832	-0.0540622	0.107911	0.616378
Cholesterol (1 mmol/l)	Able to Confide	Multivariable Adjusted	312136	0.0006114	0.0006892	0.375071
Cholesterol (1 mmol/l)	Able to Confide	Split-Sample MR	312136	0.0022585	0.0026233	0.389273
Cholesterol (1 mmol/l)	Cohabiting	Multivariable Adjusted	319652	0.0056431	0.0006807	1.129e-16
Cholesterol (1 mmol/l)	Cohabiting	Split-Sample MR	319652	0.0026776	0.0025944	0.302037
Cholesterol (1 mmol/l)	Happy	Multivariable Adjusted	105045	-0.0001997	0.0005571	0.719946
Cholesterol (1 mmol/l)	Happy	Split-Sample MR	105045	0.0002002	0.0022071	0.927715
Cholesterol (1 mmol/l)	Household Income	Multivariable Adjusted	277191	839.61	52.238	3.958e-58
Cholesterol (1 mmol/l)	Household Income	Split-Sample MR	277191	48.6578	196.51	0.804436
Cholesterol (1 mmol/l)	Household Income (Equivalised)	Multivariable Adjusted	277191	434.983	25.347	5.19e-66
Cholesterol (1 mmol/l)	Household Income (Equivalised)	Split-Sample MR	277191	-123.658	96.0881	0.198122
Cholesterol (1 mmol/l)	Household Income (binary)	Multivariable Adjusted	277191	0.0088066	0.0007044	7.313e-36
Cholesterol (1 mmol/l)	Household Income (binary)	Split-Sample MR	277191	-0.001071	0.0026594	0.687149
Cholesterol (1 mmol/l)	Household Income (retired excluded)	Multivariable Adjusted	165846	458.455	77.3855	3.136e-09
Cholesterol (1 mmol/l)	Household Income (retired excluded)	Split-Sample MR	165846	-49.1877	256.007	0.847637
Cholesterol (1 mmol/l)	Lonely	Multivariable Adjusted	316590	-0.0040098	0.0005997	2.287e-11
Cholesterol (1 mmol/l)	Lonely	Split-Sample MR	316590	-0.0054024	0.0022916	0.0183986
Cholesterol (1 mmol/l)	Non-employed vs Employed (retired excluded)	Multivariable Adjusted	206250	-0.0069055	0.000651	2.736e-26
Cholesterol (1 mmol/l)	Non-employed vs Employed (retired excluded)	Split-Sample MR	206250	-0.0032459	0.0022054	0.141072
Cholesterol (1 mmol/l)	Non-employed vs Employed (retired excluded) [65+ years excluded]	Multivariable Adjusted	197881	-0.0080648	0.0006722	3.673e-33
Cholesterol (1 mmol/l)	Non-employed vs Employed (retired excluded) [65+ years excluded]	Split-Sample MR	197881	-0.003982	0.0022482	0.076532
Cholesterol (1 mmol/l)	Non-employed vs Employed/Retired	Multivariable Adjusted	318916	-0.0036725	0.0004139	7.072e-19
Cholesterol (1 mmol/l)	Non-employed vs Employed/Retired	Split-Sample MR	318916	-0.0019428	0.0015783	0.218344
Cholesterol (1 mmol/l)	Non-employed vs Employed/Retired [65+ years excluded]	Multivariable Adjusted	255667	-0.0063641	0.0005183	1.169e-34
Cholesterol (1 mmol/l)	Non-employed vs Employed/Retired [65+ years excluded]	Split-Sample MR	255667	-0.0028184	0.0018373	0.12503
Cholesterol (1 mmol/l)	Own Accommodation Lived In	Multivariable Adjusted	317402	0.0081638	0.0004381	1.676e-77
Cholesterol (1 mmol/l)	Own Accommodation Lived In	Split-Sample MR	317402	0.0014294	0.0016795	0.394723
Cholesterol (1 mmol/l)	Retired vs Employed (non-employed excluded)	Multivariable Adjusted	294727	-0.0096255	0.0005962	1.233e-58
Cholesterol (1 mmol/l)	Retired vs Employed (non-employed excluded)	Split-Sample MR	294727	-0.0029134	0.0022714	0.199625
Cholesterol (1 mmol/l)	Retired vs Employed (non-employed excluded) [65+ years excluded]	Multivariable Adjusted	232036	-0.0025964	0.0006891	0.00016448
Cholesterol (1 mmol/l)	Retired vs Employed (non-employed excluded) [65+ years excluded]	Split-Sample MR	232036	-0.0031328	0.002421	0.195661
Cholesterol (1 mmol/l)	Satisfied with Family Relationships	Multivariable Adjusted	104432	0.0021964	0.0006569	0.0008276
Cholesterol (1 mmol/l)	Satisfied with Family Relationships	Split-Sample MR	104432	0.0015273	0.0025555	0.550079
Cholesterol (1 mmol/l)	Satisfied with Financial Situation	Multivariable Adjusted	104939	0.0053686	0.0009046	2.947e-09
Cholesterol (1 mmol/l)	Satisfied with Financial Situation	Split-Sample MR	104939	-0.0035521	0.0035554	0.317764
Cholesterol (1 mmol/l)	Satisfied with Friendships	Multivariable Adjusted	104281	0.0012963	0.0004662	0.00542481
Cholesterol (1 mmol/l)	Satisfied with Friendships	Split-Sample MR	104281	-0.0006371	0.0018448	0.72984
Cholesterol (1 mmol/l)	Satisfied with Health	Multivariable Adjusted	105092	0.0173104	0.0009205	6.785e-79
Cholesterol (1 mmol/l)	Satisfied with Health	Split-Sample MR	105092	-0.0027616	0.0035884	0.441542
Cholesterol (1 mmol/l)	Satisfied with Work	Multivariable Adjusted	71343	-0.0007171	0.0009683	0.458929
Cholesterol (1 mmol/l)	Satisfied with Work	Split-Sample MR	71343	0.0006224	0.0034982	0.858781
Cholesterol (1 mmol/l)	Skilled Job	Multivariable Adjusted	208798	0.0045003	0.0007578	2.88e-09
Cholesterol (1 mmol/l)	Skilled Job	Split-Sample MR	208798	0.0067256	0.0026447	0.0109889
Cholesterol (1 mmol/l)	TDI at Recruitment	Multivariable Adjusted	320900	-0.0951578	0.0043024	2.14e-108
Cholesterol (1 mmol/l)	TDI at Recruitment	Split-Sample MR	320900	-0.0217967	0.0164368	0.18481
Cholesterol (1 mmol/l)	TDI at Recruitment (binary)	Multivariable Adjusted	320900	-0.0113748	0.0007116	1.614e-57
Cholesterol (1 mmol/l)	TDI at Recruitment (binary)	Split-Sample MR	320900	0.0002028	0.002716	0.940463
Cholesterol (1 mmol/l)	University Education	Multivariable Adjusted	264218	0.001259	0.000844	0.13579
Cholesterol (1 mmol/l)	University Education	Split-Sample MR	264218	0.0065365	0.0030922	0.0345269
Cholesterol (1 mmol/l)	Weekly Friend Visits	Multivariable Adjusted	319741	0.0012935	0.0006354	0.0417801
Cholesterol (1 mmol/l)	Weekly Friend Visits	Split-Sample MR	319741	0.0004736	0.0024247	0.845132
Cholesterol (1 mmol/l)	Weekly Leisure or Social Activity	Multivariable Adjusted	320494	0.0041697	0.0007222	7.741e-09
Cholesterol (1 mmol/l)	Weekly Leisure or Social Activity	Split-Sample MR	320494	0.0010222	0.0027497	0.710082
Coronary Heart Disease	Able to Confide	Multivariable Adjusted	327392	-0.033942	0.0036147	6.003e-21
Coronary Heart Disease	Able to Confide	Split-Sample MR	327392	-0.0967476	0.0938023	0.302354
Coronary Heart Disease	Cohabiting	Multivariable Adjusted	335271	-0.0318505	0.0035721	4.817e-19
Coronary Heart Disease	Cohabiting	Split-Sample MR	335271	-0.0558201	0.093849	0.551986
Coronary Heart Disease	Happy	Multivariable Adjusted	110958	-0.0165171	0.0028883	1.074e-08
Coronary Heart Disease	Happy	Split-Sample MR	110958	-0.0163742	0.0760599	0.829548
Coronary Heart Disease	Household Income	Multivariable Adjusted	290457	-6640.04	276.936	4.86e-127
Coronary Heart Disease	Household Income	Split-Sample MR	290457	-17222.6	7205.99	0.0168465
Coronary Heart Disease	Household Income (Equivalised)	Multivariable Adjusted	290457	-3000.16	134.456	2.74e-110
Coronary Heart Disease	Household Income (Equivalised)	Split-Sample MR	290457	-5521.1	3520.76	0.116845
Coronary Heart Disease	Household Income (binary)	Multivariable Adjusted	290457	-0.0658569	0.0037339	1.266e-69
Coronary Heart Disease	Household Income (binary)	Split-Sample MR	290457	-0.195367	0.0968901	0.0437609
Coronary Heart Disease	Household Income (retired excluded)	Multivariable Adjusted	173609	-5487.4	519.078	4.043e-26
Coronary Heart Disease	Household Income (retired excluded)	Split-Sample MR	173609	-40742.2	15640.9	0.00919132
Coronary Heart Disease	Lonely	Multivariable Adjusted	332073	0.0682129	0.0031449	2.54e-104
Coronary Heart Disease	Lonely	Split-Sample MR	332073	0.065684	0.0836748	0.432459
Coronary Heart Disease	Non-employed vs Employed (retired excluded)	Multivariable Adjusted	216241	0.179551	0.0039692	0
Coronary Heart Disease	Non-employed vs Employed (retired excluded)	Split-Sample MR	216241	0.166324	0.1206	0.167851
Coronary Heart Disease	Non-employed vs Employed (retired excluded) [65+ years excluded]	Multivariable Adjusted	207451	0.197571	0.0041991	0
Coronary Heart Disease	Non-employed vs Employed (retired excluded) [65+ years excluded]	Split-Sample MR	207451	0.184041	0.129295	0.154616
Coronary Heart Disease	Non-employed vs Employed/Retired	Multivariable Adjusted	334514	0.0761799	0.0021653	3.66e-271
Coronary Heart Disease	Non-employed vs Employed/Retired	Split-Sample MR	334514	0.0653175	0.056378	0.246634
Coronary Heart Disease	Non-employed vs Employed/Retired [65+ years excluded]	Multivariable Adjusted	268062	0.131115	0.0030646	0
Coronary Heart Disease	Non-employed vs Employed/Retired [65+ years excluded]	Split-Sample MR	268062	0.120333	0.087764	0.170343
Coronary Heart Disease	Own Accommodation Lived In	Multivariable Adjusted	332904	-0.0834972	0.0022967	2.19e-289
Coronary Heart Disease	Own Accommodation Lived In	Split-Sample MR	332904	-0.0193348	0.0606879	0.750035
Coronary Heart Disease	Retired vs Employed (non-employed excluded)	Multivariable Adjusted	309066	0.0620686	0.0031852	1.43e-84
Coronary Heart Disease	Retired vs Employed (non-employed excluded)	Split-Sample MR	309066	0.0563331	0.0826429	0.495463
Coronary Heart Disease	Retired vs Employed (non-employed excluded) [65+ years excluded]	Multivariable Adjusted	243204	0.0532849	0.0043072	3.742e-35
Coronary Heart Disease	Retired vs Employed (non-employed excluded) [65+ years excluded]	Split-Sample MR	243204	0.0046868	0.124131	0.969881
Coronary Heart Disease	Satisfied with Family Relationships	Multivariable Adjusted	110312	-0.0241454	0.0034034	1.298e-12
Coronary Heart Disease	Satisfied with Family Relationships	Split-Sample MR	110312	-0.0859223	0.0894082	0.336547
Coronary Heart Disease	Satisfied with Financial Situation	Multivariable Adjusted	110843	-0.064191	0.004684	9.551e-43
Coronary Heart Disease	Satisfied with Financial Situation	Split-Sample MR	110843	-0.105799	0.123822	0.39286
Coronary Heart Disease	Satisfied with Friendships	Multivariable Adjusted	110144	-0.0046957	0.0024336	0.0536674
Coronary Heart Disease	Satisfied with Friendships	Split-Sample MR	110144	-0.0224902	0.0634344	0.722933
Coronary Heart Disease	Satisfied with Health	Multivariable Adjusted	110997	-0.190652	0.0047523	0
Coronary Heart Disease	Satisfied with Health	Split-Sample MR	110997	-0.290405	0.127739	0.0230012
Coronary Heart Disease	Satisfied with Work	Multivariable Adjusted	75277	0.001126	0.0057403	0.84449
Coronary Heart Disease	Satisfied with Work	Split-Sample MR	75277	0.219306	0.169601	0.195986
Coronary Heart Disease	Skilled Job	Multivariable Adjusted	219290	-0.0542964	0.0046099	5.05e-32
Coronary Heart Disease	Skilled Job	Split-Sample MR	219290	-0.0554304	0.128637	0.666537
Coronary Heart Disease	TDI at Recruitment	Multivariable Adjusted	336600	0.786082	0.0225046	2.62e-267
Coronary Heart Disease	TDI at Recruitment	Split-Sample MR	336600	-0.153713	0.58819	0.793836
Coronary Heart Disease	TDI at Recruitment (binary)	Multivariable Adjusted	336600	0.101481	0.0037205	8.14e-164
Coronary Heart Disease	TDI at Recruitment (binary)	Split-Sample MR	336600	0.0143632	0.0971579	0.882474
Coronary Heart Disease	University Education	Multivariable Adjusted	276784	-0.0809304	0.004827	4.325e-63
Coronary Heart Disease	University Education	Split-Sample MR	276784	0.0773848	0.134143	0.56402
Coronary Heart Disease	Weekly Friend Visits	Multivariable Adjusted	335071	0.010899	0.0033298	0.00106346
Coronary Heart Disease	Weekly Friend Visits	Split-Sample MR	335071	-0.211912	0.0879199	0.0159402
Coronary Heart Disease	Weekly Leisure or Social Activity	Multivariable Adjusted	336170	-0.0437621	0.0037811	5.583e-31
Coronary Heart Disease	Weekly Leisure or Social Activity	Split-Sample MR	336170	0.081387	0.0995122	0.413437
Eczema	Able to Confide	Multivariable Adjusted	327392	0.0033319	0.0047612	0.484042
Eczema	Able to Confide	Split-Sample MR	327392	0.0581494	0.12176	0.632953
Eczema	Cohabiting	Multivariable Adjusted	335271	-0.0240228	0.0047101	3.391e-07
Eczema	Cohabiting	Split-Sample MR	335271	-0.185931	0.123207	0.131273
Eczema	Happy	Multivariable Adjusted	110958	-0.0135556	0.0043467	0.00181732
Eczema	Happy	Split-Sample MR	110958	0.0878245	0.128744	0.495134
Eczema	Household Income	Multivariable Adjusted	290457	154.014	357.991	0.667037
Eczema	Household Income	Split-Sample MR	290457	-12545.4	9042.09	0.165305
Eczema	Household Income (Equivalised)	Multivariable Adjusted	290457	647.38	173.776	0.00019503
Eczema	Household Income (Equivalised)	Split-Sample MR	290457	-2159.77	4352.45	0.61974
Eczema	Household Income (binary)	Multivariable Adjusted	290457	0.0036005	0.0048245	0.455484
Eczema	Household Income (binary)	Split-Sample MR	290457	-0.0476852	0.121074	0.693691
Eczema	Household Income (retired excluded)	Multivariable Adjusted	173609	778.885	493.592	0.114567
Eczema	Household Income (retired excluded)	Split-Sample MR	173609	-7415.34	10568.5	0.482902
Eczema	Lonely	Multivariable Adjusted	332073	0.0185326	0.0041597	8.378e-06
Eczema	Lonely	Split-Sample MR	332073	0.0434199	0.107767	0.687019
Eczema	Non-employed vs Employed (retired excluded)	Multivariable Adjusted	216241	0.0213654	0.0042003	3.646e-07
Eczema	Non-employed vs Employed (retired excluded)	Split-Sample MR	216241	-0.0842124	0.0931255	0.365842
Eczema	Non-employed vs Employed (retired excluded) [65+ years excluded]	Multivariable Adjusted	207451	0.0227121	0.0043072	1.342e-07
Eczema	Non-employed vs Employed (retired excluded) [65+ years excluded]	Split-Sample MR	207451	-0.074517	0.0939364	0.42762
Eczema	Non-employed vs Employed/Retired	Multivariable Adjusted	334514	0.0144639	0.0028703	4.678e-07
Eczema	Non-employed vs Employed/Retired	Split-Sample MR	334514	-0.0681385	0.073364	0.353007
Eczema	Non-employed vs Employed/Retired [65+ years excluded]	Multivariable Adjusted	268062	0.0179228	0.0034593	2.207e-07
Eczema	Non-employed vs Employed/Retired [65+ years excluded]	Split-Sample MR	268062	-0.0748888	0.0823015	0.362858
Eczema	Own Accommodation Lived In	Multivariable Adjusted	332904	-0.0021718	0.0030341	0.474115
Eczema	Own Accommodation Lived In	Split-Sample MR	332904	-0.0667666	0.0787898	0.396771
Eczema	Retired vs Employed (non-employed excluded)	Multivariable Adjusted	309066	0.0061669	0.0041527	0.137536
Eczema	Retired vs Employed (non-employed excluded)	Split-Sample MR	309066	0.0242855	0.106207	0.819132
Eczema	Retired vs Employed (non-employed excluded) [65+ years excluded]	Multivariable Adjusted	243204	0.0065525	0.0045994	0.154257
Eczema	Retired vs Employed (non-employed excluded) [65+ years excluded]	Split-Sample MR	243204	0.0507351	0.109281	0.64246
Eczema	Satisfied with Family Relationships	Multivariable Adjusted	110312	-0.0126308	0.0051103	0.0134498
Eczema	Satisfied with Family Relationships	Split-Sample MR	110312	-0.0707019	0.154692	0.647634
Eczema	Satisfied with Financial Situation	Multivariable Adjusted	110843	-0.0090218	0.0070382	0.199903
Eczema	Satisfied with Financial Situation	Split-Sample MR	110843	0.171189	0.208599	0.411841
Eczema	Satisfied with Friendships	Multivariable Adjusted	110144	-0.0146785	0.0036423	5.578e-05
Eczema	Satisfied with Friendships	Split-Sample MR	110144	-0.120911	0.108244	0.263986
Eczema	Satisfied with Health	Multivariable Adjusted	110997	-0.0242551	0.0071966	0.00075075
Eczema	Satisfied with Health	Split-Sample MR	110997	-0.103178	0.21943	0.638205
Eczema	Satisfied with Work	Multivariable Adjusted	75277	-0.0079674	0.0072867	0.274212
Eczema	Satisfied with Work	Split-Sample MR	75277	0.200237	0.187424	0.285356
Eczema	Skilled Job	Multivariable Adjusted	219290	0.0246113	0.0050607	1.155e-06
Eczema	Skilled Job	Split-Sample MR	219290	-0.257165	0.117803	0.0290344
Eczema	TDI at Recruitment	Multivariable Adjusted	336600	0.028822	0.029839	0.334087
Eczema	TDI at Recruitment	Split-Sample MR	336600	0.29854	0.771294	0.698709
Eczema	TDI at Recruitment (binary)	Multivariable Adjusted	336600	0.0102935	0.0049295	0.0367854
Eczema	TDI at Recruitment (binary)	Split-Sample MR	336600	-0.0400331	0.12695	0.752499
Eczema	University Education	Multivariable Adjusted	276784	0.0560456	0.0056068	1.588e-23
Eczema	University Education	Split-Sample MR	276784	-0.115049	0.131199	0.38054
Eczema	Weekly Friend Visits	Multivariable Adjusted	335071	-0.0108825	0.0044005	0.013398
Eczema	Weekly Friend Visits	Split-Sample MR	335071	-0.021655	0.112893	0.847884
Eczema	Weekly Leisure or Social Activity	Multivariable Adjusted	336170	0.0046373	0.0050018	0.353863
Eczema	Weekly Leisure or Social Activity	Split-Sample MR	336170	-0.087723	0.128448	0.494641
Lifetime Smoking (SD)	Able to Confide	Multivariable Adjusted	326360	-0.0215027	0.0007633	1.28e-174
Lifetime Smoking (SD)	Able to Confide	Split-Sample MR	326360	-0.0318746	0.0175614	0.0695189
Lifetime Smoking (SD)	Cohabiting	Multivariable Adjusted	334122	-0.0454256	0.0007519	0
Lifetime Smoking (SD)	Cohabiting	Split-Sample MR	334122	-0.0541588	0.0172936	0.00173782
Lifetime Smoking (SD)	Happy	Multivariable Adjusted	110612	-0.0103371	0.0006316	3.292e-60
Lifetime Smoking (SD)	Happy	Split-Sample MR	110612	0.0003222	0.0147369	0.982554
Lifetime Smoking (SD)	Household Income	Multivariable Adjusted	289728	-4099.39	57.4005	0
Lifetime Smoking (SD)	Household Income	Split-Sample MR	289728	-7584.64	1311.38	7.307e-09
Lifetime Smoking (SD)	Household Income (Equivalised)	Multivariable Adjusted	289728	-1140.77	28.0278	0
Lifetime Smoking (SD)	Household Income (Equivalised)	Split-Sample MR	289728	-2292.39	637.306	0.0003219
Lifetime Smoking (SD)	Household Income (binary)	Multivariable Adjusted	289728	-0.0455961	0.0007758	0
Lifetime Smoking (SD)	Household Income (binary)	Split-Sample MR	289728	-0.102128	0.0178151	9.885e-09
Lifetime Smoking (SD)	Household Income (retired excluded)	Multivariable Adjusted	173256	-4467.19	85.9615	0
Lifetime Smoking (SD)	Household Income (retired excluded)	Split-Sample MR	173256	-11089.3	2117.87	1.64e-07
Lifetime Smoking (SD)	Lonely	Multivariable Adjusted	330964	0.0346112	0.000663	0
Lifetime Smoking (SD)	Lonely	Split-Sample MR	330964	0.0376547	0.0152584	0.0135944
Lifetime Smoking (SD)	Non-employed vs Employed (retired excluded)	Multivariable Adjusted	215665	0.0411008	0.0006921	0
Lifetime Smoking (SD)	Non-employed vs Employed (retired excluded)	Split-Sample MR	215665	0.0590553	0.0155152	0.00014107
Lifetime Smoking (SD)	Non-employed vs Employed (retired excluded) [65+ years excluded]	Multivariable Adjusted	206909	0.0423911	0.0007105	0
Lifetime Smoking (SD)	Non-employed vs Employed (retired excluded) [65+ years excluded]	Split-Sample MR	206909	0.0615175	0.0158285	0.0001017
Lifetime Smoking (SD)	Non-employed vs Employed/Retired	Multivariable Adjusted	333384	0.0273751	0.0004571	0
Lifetime Smoking (SD)	Non-employed vs Employed/Retired	Split-Sample MR	333384	0.0415632	0.0106436	9.423e-05
Lifetime Smoking (SD)	Non-employed vs Employed/Retired [65+ years excluded]	Multivariable Adjusted	267297	0.0341033	0.0005616	0
Lifetime Smoking (SD)	Non-employed vs Employed/Retired [65+ years excluded]	Split-Sample MR	267297	0.0507802	0.0127605	6.907e-05
Lifetime Smoking (SD)	Own Accommodation Lived In	Multivariable Adjusted	331776	-0.0513423	0.0004779	0
Lifetime Smoking (SD)	Own Accommodation Lived In	Split-Sample MR	331776	-0.085716	0.0110529	8.828e-15
Lifetime Smoking (SD)	Retired vs Employed (non-employed excluded)	Multivariable Adjusted	308040	0.0006482	0.000682	0.34188
Lifetime Smoking (SD)	Retired vs Employed (non-employed excluded)	Split-Sample MR	308040	-0.0154972	0.0167186	0.353955
Lifetime Smoking (SD)	Retired vs Employed (non-employed excluded) [65+ years excluded]	Multivariable Adjusted	242539	-0.0014783	0.0007789	0.0577003
Lifetime Smoking (SD)	Retired vs Employed (non-employed excluded) [65+ years excluded]	Split-Sample MR	242539	-0.0122476	0.0188156	0.515093
Lifetime Smoking (SD)	Satisfied with Family Relationships	Multivariable Adjusted	109975	-0.0120604	0.0007449	5.776e-59
Lifetime Smoking (SD)	Satisfied with Family Relationships	Split-Sample MR	109975	-0.0104856	0.0168598	0.533991
Lifetime Smoking (SD)	Satisfied with Financial Situation	Multivariable Adjusted	110501	-0.0404159	0.0010183	0
Lifetime Smoking (SD)	Satisfied with Financial Situation	Split-Sample MR	110501	-0.100091	0.0238677	2.746e-05
Lifetime Smoking (SD)	Satisfied with Friendships	Multivariable Adjusted	109800	-0.0034327	0.0005313	1.044e-10
Lifetime Smoking (SD)	Satisfied with Friendships	Split-Sample MR	109800	0.0108717	0.0121022	0.369011
Lifetime Smoking (SD)	Satisfied with Health	Multivariable Adjusted	110649	-0.0369647	0.0010406	2.34e-276
Lifetime Smoking (SD)	Satisfied with Health	Split-Sample MR	110649	-0.08446	0.0245744	0.0005884
Lifetime Smoking (SD)	Satisfied with Work	Multivariable Adjusted	75088	-0.0083394	0.0011148	7.405e-14
Lifetime Smoking (SD)	Satisfied with Work	Split-Sample MR	75088	0.0263657	0.0257874	0.306579
Lifetime Smoking (SD)	Skilled Job	Multivariable Adjusted	218695	-0.040536	0.0008527	0
Lifetime Smoking (SD)	Skilled Job	Split-Sample MR	218695	-0.0860255	0.0210313	4.307e-05
Lifetime Smoking (SD)	TDI at Recruitment	Multivariable Adjusted	335434	0.532029	0.0046817	0
Lifetime Smoking (SD)	TDI at Recruitment	Split-Sample MR	335434	0.978995	0.109679	4.418e-19
Lifetime Smoking (SD)	TDI at Recruitment (binary)	Multivariable Adjusted	335434	0.0702638	0.000779	0
Lifetime Smoking (SD)	TDI at Recruitment (binary)	Split-Sample MR	335434	0.109851	0.0180098	1.064e-09
Lifetime Smoking (SD)	University Education	Multivariable Adjusted	276177	-0.0598833	0.0009864	0
Lifetime Smoking (SD)	University Education	Split-Sample MR	276177	-0.158889	0.0243918	7.315e-11
Lifetime Smoking (SD)	Weekly Friend Visits	Multivariable Adjusted	333955	-0.0042458	0.0007045	1.67e-09
Lifetime Smoking (SD)	Weekly Friend Visits	Split-Sample MR	333955	0.0018989	0.0161826	0.90659
Lifetime Smoking (SD)	Weekly Leisure or Social Activity	Multivariable Adjusted	335041	-0.0404306	0.0007973	0
Lifetime Smoking (SD)	Weekly Leisure or Social Activity	Split-Sample MR	335041	-0.0326456	0.0184236	0.0764034
Migraine	Able to Confide	Multivariable Adjusted	327392	-0.0120766	0.0043309	0.0052955
Migraine	Able to Confide	Split-Sample MR	327392	0.0658915	0.153455	0.667643
Migraine	Cohabiting	Multivariable Adjusted	335271	0.0013752	0.0042922	0.74867
Migraine	Cohabiting	Split-Sample MR	335271	-0.110496	0.150389	0.462499
Migraine	Happy	Multivariable Adjusted	110958	-0.0157917	0.0037692	2.794e-05
Migraine	Happy	Split-Sample MR	110958	-0.0023602	0.130605	0.985582
Migraine	Household Income	Multivariable Adjusted	290457	-269.932	330.274	0.413759
Migraine	Household Income	Split-Sample MR	290457	-15364.4	11502.6	0.181637
Migraine	Household Income (Equivalised)	Multivariable Adjusted	290457	-81.7688	160.329	0.610048
Migraine	Household Income (Equivalised)	Split-Sample MR	290457	-2848.46	5550.2	0.607799
Migraine	Household Income (binary)	Multivariable Adjusted	290457	-0.0034472	0.004451	0.43865
Migraine	Household Income (binary)	Split-Sample MR	290457	-0.158666	0.154836	0.305489
Migraine	Household Income (retired excluded)	Multivariable Adjusted	173609	-224.286	457.2	0.623734
Migraine	Household Income (retired excluded)	Split-Sample MR	173609	-29224.4	16106.5	0.0696092
Migraine	Lonely	Multivariable Adjusted	332073	0.0306662	0.0037875	5.652e-16
Migraine	Lonely	Split-Sample MR	332073	0.0686147	0.131476	0.601754
Migraine	Non-employed vs Employed (retired excluded)	Multivariable Adjusted	216241	0.0227324	0.0038365	3.116e-09
Migraine	Non-employed vs Employed (retired excluded)	Split-Sample MR	216241	-0.100111	0.126166	0.427495
Migraine	Non-employed vs Employed (retired excluded) [65+ years excluded]	Multivariable Adjusted	207451	0.0228248	0.003922	5.896e-09
Migraine	Non-employed vs Employed (retired excluded) [65+ years excluded]	Split-Sample MR	207451	-0.126867	0.129714	0.328049
Migraine	Non-employed vs Employed/Retired	Multivariable Adjusted	334514	0.0187382	0.0026178	8.187e-13
Migraine	Non-employed vs Employed/Retired	Split-Sample MR	334514	-0.0556479	0.0923534	0.546806
Migraine	Non-employed vs Employed/Retired [65+ years excluded]	Multivariable Adjusted	268062	0.0200644	0.0031097	1.103e-10
Migraine	Non-employed vs Employed/Retired [65+ years excluded]	Split-Sample MR	268062	-0.0923955	0.105237	0.379959
Migraine	Own Accommodation Lived In	Multivariable Adjusted	332904	-0.0101445	0.0027652	0.00024388
Migraine	Own Accommodation Lived In	Split-Sample MR	332904	0.1148	0.0967946	0.235614
Migraine	Retired vs Employed (non-employed excluded)	Multivariable Adjusted	309066	-0.0128766	0.003804	0.0007117
Migraine	Retired vs Employed (non-employed excluded)	Split-Sample MR	309066	-0.167863	0.141924	0.236901
Migraine	Retired vs Employed (non-employed excluded) [65+ years excluded]	Multivariable Adjusted	243204	-0.0097458	0.0041468	0.0187639
Migraine	Retired vs Employed (non-employed excluded) [65+ years excluded]	Split-Sample MR	243204	-0.158131	0.148284	0.286242
Migraine	Satisfied with Family Relationships	Multivariable Adjusted	110312	-0.0201006	0.0044255	5.572e-06
Migraine	Satisfied with Family Relationships	Split-Sample MR	110312	0.0598875	0.151716	0.69304
Migraine	Satisfied with Financial Situation	Multivariable Adjusted	110843	-0.0257114	0.0061166	2.627e-05
Migraine	Satisfied with Financial Situation	Split-Sample MR	110843	-0.148398	0.215318	0.490696
Migraine	Satisfied with Friendships	Multivariable Adjusted	110144	-0.0139135	0.0031602	1.069e-05
Migraine	Satisfied with Friendships	Split-Sample MR	110144	0.0867886	0.113598	0.444867
Migraine	Satisfied with Health	Multivariable Adjusted	110997	-0.0648951	0.0062402	2.492e-25
Migraine	Satisfied with Health	Split-Sample MR	110997	-0.220551	0.216926	0.30929
Migraine	Satisfied with Work	Multivariable Adjusted	75277	-0.0070412	0.006316	0.264926
Migraine	Satisfied with Work	Split-Sample MR	75277	-0.452851	0.234391	0.0533555
Migraine	Skilled Job	Multivariable Adjusted	219290	0.0164264	0.0046265	0.00038449
Migraine	Skilled Job	Split-Sample MR	219290	-0.181702	0.16554	0.272364
Migraine	TDI at Recruitment	Multivariable Adjusted	336600	0.0389509	0.0271824	0.151874
Migraine	TDI at Recruitment	Split-Sample MR	336600	-0.315985	0.947709	0.738817
Migraine	TDI at Recruitment (binary)	Multivariable Adjusted	336600	0.0056026	0.0044906	0.212176
Migraine	TDI at Recruitment (binary)	Split-Sample MR	336600	-0.0314075	0.156826	0.841269
Migraine	University Education	Multivariable Adjusted	276784	0.0249343	0.0051434	1.248e-06
Migraine	University Education	Split-Sample MR	276784	0.154089	0.182695	0.398995
Migraine	Weekly Friend Visits	Multivariable Adjusted	335071	-0.0086282	0.0040083	0.0313517
Migraine	Weekly Friend Visits	Split-Sample MR	335071	0.0290099	0.141009	0.837001
Migraine	Weekly Leisure or Social Activity	Multivariable Adjusted	336170	-0.0289555	0.004558	2.115e-10
Migraine	Weekly Leisure or Social Activity	Split-Sample MR	336170	-0.262547	0.160282	0.101415
Osteoarthritis	Able to Confide	Multivariable Adjusted	327392	-0.0192019	0.0024752	8.653e-15
Osteoarthritis	Able to Confide	Split-Sample MR	327392	-0.213192	0.45867	0.642072
Osteoarthritis	Cohabiting	Multivariable Adjusted	335271	-0.0345303	0.002445	2.74e-45
Osteoarthritis	Cohabiting	Split-Sample MR	335271	-0.13532	0.446018	0.761588
Osteoarthritis	Happy	Multivariable Adjusted	110958	-0.0133542	0.002054	7.951e-11
Osteoarthritis	Happy	Split-Sample MR	110958	-0.287539	0.306196	0.347696
Osteoarthritis	Household Income	Multivariable Adjusted	290457	-5294.47	191.327	1.5e-168
Osteoarthritis	Household Income	Split-Sample MR	290457	-79431	50341.9	0.114605
Osteoarthritis	Household Income (Equivalised)	Multivariable Adjusted	290457	-1993.65	92.9268	4.19e-102
Osteoarthritis	Household Income (Equivalised)	Split-Sample MR	290457	-25753.1	22049	0.242809
Osteoarthritis	Household Income (binary)	Multivariable Adjusted	290457	-0.0540365	0.0025799	2.077e-97
Osteoarthritis	Household Income (binary)	Split-Sample MR	290457	-0.761562	0.617266	0.21729
Osteoarthritis	Household Income (retired excluded)	Multivariable Adjusted	173609	-5081.5	328.131	4.299e-54
Osteoarthritis	Household Income (retired excluded)	Split-Sample MR	173609	-83140.7	59721.5	0.16388
Osteoarthritis	Lonely	Multivariable Adjusted	332073	0.0536166	0.0021544	1.03e-136
Osteoarthritis	Lonely	Split-Sample MR	332073	0.491939	0.469892	0.295136
Osteoarthritis	Non-employed vs Employed (retired excluded)	Multivariable Adjusted	216241	0.112618	0.0025975	0
Osteoarthritis	Non-employed vs Employed (retired excluded)	Split-Sample MR	216241	1.08218	0.59068	0.0669384
Osteoarthritis	Non-employed vs Employed (retired excluded) [65+ years excluded]	Multivariable Adjusted	207451	0.119091	0.002712	0
Osteoarthritis	Non-employed vs Employed (retired excluded) [65+ years excluded]	Split-Sample MR	207451	0.994674	0.547679	0.0693458
Osteoarthritis	Non-employed vs Employed/Retired	Multivariable Adjusted	334514	0.0497283	0.0014845	4.96e-246
Osteoarthritis	Non-employed vs Employed/Retired	Split-Sample MR	334514	0.528842	0.317919	0.0962223
Osteoarthritis	Non-employed vs Employed/Retired [65+ years excluded]	Multivariable Adjusted	268062	0.0733783	0.0019646	2.44e-305
Osteoarthritis	Non-employed vs Employed/Retired [65+ years excluded]	Split-Sample MR	268062	0.665037	0.361739	0.0659967
Osteoarthritis	Own Accommodation Lived In	Multivariable Adjusted	332904	-0.0521945	0.0015715	6.99e-242
Osteoarthritis	Own Accommodation Lived In	Split-Sample MR	332904	-0.438973	0.313604	0.161582
Osteoarthritis	Retired vs Employed (non-employed excluded)	Multivariable Adjusted	309066	0.0472813	0.0021621	5.17e-106
Osteoarthritis	Retired vs Employed (non-employed excluded)	Split-Sample MR	309066	0.36204	0.38008	0.340826
Osteoarthritis	Retired vs Employed (non-employed excluded) [65+ years excluded]	Multivariable Adjusted	243204	0.0534076	0.0026722	7.216e-89
Osteoarthritis	Retired vs Employed (non-employed excluded) [65+ years excluded]	Split-Sample MR	243204	0.286037	0.39189	0.465457
Osteoarthritis	Satisfied with Family Relationships	Multivariable Adjusted	110312	-0.0155352	0.0024204	1.378e-10
Osteoarthritis	Satisfied with Family Relationships	Split-Sample MR	110312	0.274939	0.345567	0.426254
Osteoarthritis	Satisfied with Financial Situation	Multivariable Adjusted	110843	-0.0448561	0.0033304	2.397e-41
Osteoarthritis	Satisfied with Financial Situation	Split-Sample MR	110843	-0.816614	0.549895	0.137534
Osteoarthritis	Satisfied with Friendships	Multivariable Adjusted	110144	-0.0012113	0.0017258	0.482748
Osteoarthritis	Satisfied with Friendships	Split-Sample MR	110144	-0.0686168	0.210024	0.743888
Osteoarthritis	Satisfied with Health	Multivariable Adjusted	110997	-0.138049	0.0033787	0
Osteoarthritis	Satisfied with Health	Split-Sample MR	110997	-0.684819	0.503606	0.173884
Osteoarthritis	Satisfied with Work	Multivariable Adjusted	75277	-0.003302	0.0039012	0.397335
Osteoarthritis	Satisfied with Work	Split-Sample MR	75277	-0.0578325	0.264016	0.826612
Osteoarthritis	Skilled Job	Multivariable Adjusted	219290	-0.0503641	0.0030403	1.239e-61
Osteoarthritis	Skilled Job	Split-Sample MR	219290	-0.533204	0.548318	0.330833
Osteoarthritis	TDI at Recruitment	Multivariable Adjusted	336600	0.501996	0.0154275	3e-232
Osteoarthritis	TDI at Recruitment	Split-Sample MR	336600	2.97169	3.0093	0.323397
Osteoarthritis	TDI at Recruitment (binary)	Multivariable Adjusted	336600	0.0664175	0.0025501	1.54e-149
Osteoarthritis	TDI at Recruitment (binary)	Split-Sample MR	336600	0.242723	0.478781	0.612183
Osteoarthritis	University Education	Multivariable Adjusted	276784	-0.0626249	0.0031791	2.214e-86
Osteoarthritis	University Education	Split-Sample MR	276784	-2.05153	0.915188	0.0249842
Osteoarthritis	Weekly Friend Visits	Multivariable Adjusted	335071	0.0148667	0.0022806	7.091e-11
Osteoarthritis	Weekly Friend Visits	Split-Sample MR	335071	0.534075	0.459516	0.245132
Osteoarthritis	Weekly Leisure or Social Activity	Multivariable Adjusted	336170	-0.0264162	0.0025915	2.118e-24
Osteoarthritis	Weekly Leisure or Social Activity	Split-Sample MR	336170	-0.395317	0.510289	0.438522
Smoking Initiation	Able to Confide	Multivariable Adjusted	326360	-0.0211121	0.0016702	1.267e-36
Smoking Initiation	Able to Confide	Split-Sample MR	326360	-0.0147687	0.0466739	0.751681
Smoking Initiation	Cohabiting	Multivariable Adjusted	334122	-0.0495783	0.0016486	1.11e-198
Smoking Initiation	Cohabiting	Split-Sample MR	334122	-0.136661	0.0460777	0.00301823
Smoking Initiation	Happy	Multivariable Adjusted	110612	-0.014454	0.0013499	9.402e-27
Smoking Initiation	Happy	Split-Sample MR	110612	-0.0782276	0.040523	0.0535511
Smoking Initiation	Household Income	Multivariable Adjusted	289728	-5974.88	125.535	0
Smoking Initiation	Household Income	Split-Sample MR	289728	-18545.4	3584.99	2.303e-07
Smoking Initiation	Household Income (Equivalised)	Multivariable Adjusted	289728	-1859.16	61.0778	1.66e-203
Smoking Initiation	Household Income (Equivalised)	Split-Sample MR	289728	-6954.9	1746.05	6.799e-05
Smoking Initiation	Household Income (binary)	Multivariable Adjusted	289728	-0.0669046	0.001694	0
Smoking Initiation	Household Income (binary)	Split-Sample MR	289728	-0.18973	0.0480819	7.948e-05
Smoking Initiation	Household Income (retired excluded)	Multivariable Adjusted	173256	-6413.1	181.664	5.47e-273
Smoking Initiation	Household Income (retired excluded)	Split-Sample MR	173256	-18641.1	5221.35	0.00035674
Smoking Initiation	Lonely	Multivariable Adjusted	330964	0.0471537	0.0014536	7.91e-231
Smoking Initiation	Lonely	Split-Sample MR	330964	0.122583	0.0410623	0.00283302
Smoking Initiation	Non-employed vs Employed (retired excluded)	Multivariable Adjusted	215665	0.0534855	0.0015366	1.89e-265
Smoking Initiation	Non-employed vs Employed (retired excluded)	Split-Sample MR	215665	0.099864	0.0424781	0.0187255
Smoking Initiation	Non-employed vs Employed (retired excluded) [65+ years excluded]	Multivariable Adjusted	206909	0.055825	0.001583	2.02e-272
Smoking Initiation	Non-employed vs Employed (retired excluded) [65+ years excluded]	Split-Sample MR	206909	0.101109	0.0427647	0.0180642
Smoking Initiation	Non-employed vs Employed/Retired	Multivariable Adjusted	333384	0.0355256	0.0010032	1.16e-274
Smoking Initiation	Non-employed vs Employed/Retired	Split-Sample MR	333384	0.06419	0.0281889	0.0227778
Smoking Initiation	Non-employed vs Employed/Retired [65+ years excluded]	Multivariable Adjusted	267297	0.0447813	0.001241	3.88e-285
Smoking Initiation	Non-employed vs Employed/Retired [65+ years excluded]	Split-Sample MR	267297	0.0780304	0.0338332	0.0210924
Smoking Initiation	Own Accommodation Lived In	Multivariable Adjusted	331776	-0.0668322	0.0010553	0
Smoking Initiation	Own Accommodation Lived In	Split-Sample MR	331776	-0.162888	0.0294338	3.129e-08
Smoking Initiation	Retired vs Employed (non-employed excluded)	Multivariable Adjusted	308040	-0.0026695	0.0014503	0.0656742
Smoking Initiation	Retired vs Employed (non-employed excluded)	Split-Sample MR	308040	0.0160977	0.0415153	0.698198
Smoking Initiation	Retired vs Employed (non-employed excluded) [65+ years excluded]	Multivariable Adjusted	242539	-0.0066108	0.0016539	6.411e-05
Smoking Initiation	Retired vs Employed (non-employed excluded) [65+ years excluded]	Split-Sample MR	242539	0.0131145	0.0460587	0.775847
Smoking Initiation	Satisfied with Family Relationships	Multivariable Adjusted	109975	-0.0168458	0.0015884	2.817e-26
Smoking Initiation	Satisfied with Family Relationships	Split-Sample MR	109975	-0.0860499	0.0478773	0.0722879
Smoking Initiation	Satisfied with Financial Situation	Multivariable Adjusted	110501	-0.0574001	0.0021824	1.84e-152
Smoking Initiation	Satisfied with Financial Situation	Split-Sample MR	110501	-0.227291	0.0679451	0.00082219
Smoking Initiation	Satisfied with Friendships	Multivariable Adjusted	109800	-0.0065271	0.0011332	8.409e-09
Smoking Initiation	Satisfied with Friendships	Split-Sample MR	109800	0.0295269	0.0342952	0.389257
Smoking Initiation	Satisfied with Health	Multivariable Adjusted	110649	-0.0561148	0.0022283	6.23e-140
Smoking Initiation	Satisfied with Health	Split-Sample MR	110649	-0.224479	0.0693171	0.00120186
Smoking Initiation	Satisfied with Work	Multivariable Adjusted	75088	-0.0144789	0.0023267	4.882e-10
Smoking Initiation	Satisfied with Work	Split-Sample MR	75088	0.0259904	0.0687983	0.705597
Smoking Initiation	Skilled Job	Multivariable Adjusted	218695	-0.0551986	0.0018031	8.18e-206
Smoking Initiation	Skilled Job	Split-Sample MR	218695	-0.141017	0.0519275	0.00661431
Smoking Initiation	TDI at Recruitment	Multivariable Adjusted	335434	0.793956	0.0103524	0
Smoking Initiation	TDI at Recruitment	Split-Sample MR	335434	2.25576	0.295768	2.407e-14
Smoking Initiation	TDI at Recruitment (binary)	Multivariable Adjusted	335434	0.107036	0.0017158	0
Smoking Initiation	TDI at Recruitment (binary)	Split-Sample MR	335434	0.293068	0.0486263	1.671e-09
Smoking Initiation	University Education	Multivariable Adjusted	276177	-0.0972908	0.0020511	0
Smoking Initiation	University Education	Split-Sample MR	276177	-0.356552	0.058293	9.562e-10
Smoking Initiation	Weekly Friend Visits	Multivariable Adjusted	333955	-0.0043625	0.0015415	0.00465294
Smoking Initiation	Weekly Friend Visits	Split-Sample MR	333955	-0.0279824	0.0427545	0.512795
Smoking Initiation	Weekly Leisure or Social Activity	Multivariable Adjusted	335041	-0.0596312	0.0017484	6.06e-255
Smoking Initiation	Weekly Leisure or Social Activity	Split-Sample MR	335041	-0.0098285	0.0488995	0.840704
Systolic BP (10 mmHg)	Able to Confide	Multivariable Adjusted	327090	0.0028089	0.0004119	9.143e-12
Systolic BP (10 mmHg)	Able to Confide	Split-Sample MR	327090	0.0028265	0.0045935	0.538344
Systolic BP (10 mmHg)	Cohabiting	Multivariable Adjusted	334962	0.0041879	0.0004065	6.836e-25
Systolic BP (10 mmHg)	Cohabiting	Split-Sample MR	334962	0.0047342	0.0045467	0.297763
Systolic BP (10 mmHg)	Happy	Multivariable Adjusted	110872	0.0022406	0.0003302	1.157e-11
Systolic BP (10 mmHg)	Happy	Split-Sample MR	110872	0.0035026	0.0037585	0.35138
Systolic BP (10 mmHg)	Household Income	Multivariable Adjusted	290210	-319.368	31.3294	2.111e-24
Systolic BP (10 mmHg)	Household Income	Split-Sample MR	290210	-550.622	349.17	0.114809
Systolic BP (10 mmHg)	Household Income (Equivalised)	Multivariable Adjusted	290210	-76.9378	15.2118	4.242e-07
Systolic BP (10 mmHg)	Household Income (Equivalised)	Split-Sample MR	290210	-333.611	169.524	0.0490759
Systolic BP (10 mmHg)	Household Income (binary)	Multivariable Adjusted	290210	-0.0038633	0.0004223	5.779e-20
Systolic BP (10 mmHg)	Household Income (binary)	Split-Sample MR	290210	-0.0097283	0.0046917	0.0381271
Systolic BP (10 mmHg)	Household Income (retired excluded)	Multivariable Adjusted	173493	-416.114	46.1689	2.008e-19
Systolic BP (10 mmHg)	Household Income (retired excluded)	Split-Sample MR	173493	-515.665	498.976	0.301396
Systolic BP (10 mmHg)	Lonely	Multivariable Adjusted	331769	-0.0076219	0.0003584	2.44e-100
Systolic BP (10 mmHg)	Lonely	Split-Sample MR	331769	-0.0042849	0.0040371	0.288519
Systolic BP (10 mmHg)	Non-employed vs Employed (retired excluded)	Multivariable Adjusted	216043	-0.0001988	0.0003907	0.610858
Systolic BP (10 mmHg)	Non-employed vs Employed (retired excluded)	Split-Sample MR	216043	0.0051836	0.004287	0.226611
Systolic BP (10 mmHg)	Non-employed vs Employed (retired excluded) [65+ years excluded]	Multivariable Adjusted	207263	-0.0003506	0.0004043	0.385843
Systolic BP (10 mmHg)	Non-employed vs Employed (retired excluded) [65+ years excluded]	Split-Sample MR	207263	0.0062065	0.0044155	0.159833
Systolic BP (10 mmHg)	Non-employed vs Employed/Retired	Multivariable Adjusted	334204	-0.0009549	0.0002475	0.00011391
Systolic BP (10 mmHg)	Non-employed vs Employed/Retired	Split-Sample MR	334204	0.0020865	0.0027965	0.455597
Systolic BP (10 mmHg)	Non-employed vs Employed/Retired [65+ years excluded]	Multivariable Adjusted	267823	-0.0011324	0.0003109	0.00026998
Systolic BP (10 mmHg)	Non-employed vs Employed/Retired [65+ years excluded]	Split-Sample MR	267823	0.003254	0.0034228	0.341775
Systolic BP (10 mmHg)	Own Accommodation Lived In	Multivariable Adjusted	332598	0.0006701	0.0002616	0.0104131
Systolic BP (10 mmHg)	Own Accommodation Lived In	Split-Sample MR	332598	-0.0027139	0.0029268	0.353802
Systolic BP (10 mmHg)	Retired vs Employed (non-employed excluded)	Multivariable Adjusted	308819	0.0042032	0.0003549	2.352e-32
Systolic BP (10 mmHg)	Retired vs Employed (non-employed excluded)	Split-Sample MR	308819	0.0068276	0.0039497	0.0838795
Systolic BP (10 mmHg)	Retired vs Employed (non-employed excluded) [65+ years excluded]	Multivariable Adjusted	243027	0.005189	0.0004104	1.2e-36
Systolic BP (10 mmHg)	Retired vs Employed (non-employed excluded) [65+ years excluded]	Split-Sample MR	243027	0.0101148	0.0044377	0.0226506
Systolic BP (10 mmHg)	Satisfied with Family Relationships	Multivariable Adjusted	110228	0.0037758	0.0003886	2.581e-22
Systolic BP (10 mmHg)	Satisfied with Family Relationships	Split-Sample MR	110228	0.0059853	0.0044334	0.177002
Systolic BP (10 mmHg)	Satisfied with Financial Situation	Multivariable Adjusted	110757	0.001882	0.0005357	0.0004423
Systolic BP (10 mmHg)	Satisfied with Financial Situation	Split-Sample MR	110757	-0.0112582	0.0061065	0.0652335
Systolic BP (10 mmHg)	Satisfied with Friendships	Multivariable Adjusted	110058	0.0023309	0.0002769	3.872e-17
Systolic BP (10 mmHg)	Satisfied with Friendships	Split-Sample MR	110058	-0.0010543	0.0031406	0.737082
Systolic BP (10 mmHg)	Satisfied with Health	Multivariable Adjusted	110912	-0.0005299	0.0005468	0.332556
Systolic BP (10 mmHg)	Satisfied with Health	Split-Sample MR	110912	-0.0116373	0.0062516	0.0626742
Systolic BP (10 mmHg)	Satisfied with Work	Multivariable Adjusted	75222	0.0011909	0.0005731	0.0377161
Systolic BP (10 mmHg)	Satisfied with Work	Split-Sample MR	75222	-0.0062288	0.006384	0.329223
Systolic BP (10 mmHg)	Skilled Job	Multivariable Adjusted	219153	-0.0054468	0.0004509	1.367e-33
Systolic BP (10 mmHg)	Skilled Job	Split-Sample MR	219153	-0.0030196	0.0048809	0.536145
Systolic BP (10 mmHg)	TDI at Recruitment	Multivariable Adjusted	336288	-0.0068363	0.002572	0.00786048
Systolic BP (10 mmHg)	TDI at Recruitment	Split-Sample MR	336288	0.0324161	0.0288047	0.26043
Systolic BP (10 mmHg)	TDI at Recruitment (binary)	Multivariable Adjusted	336288	-0.001034	0.000425	0.0149723
Systolic BP (10 mmHg)	TDI at Recruitment (binary)	Split-Sample MR	336288	0.000786	0.0047581	0.868794
Systolic BP (10 mmHg)	University Education	Multivariable Adjusted	276557	-0.0115965	0.0005031	1.5e-117
Systolic BP (10 mmHg)	University Education	Split-Sample MR	276557	-0.0048732	0.005428	0.3693
Systolic BP (10 mmHg)	Weekly Friend Visits	Multivariable Adjusted	334760	0.0011329	0.0003797	0.00284548
Systolic BP (10 mmHg)	Weekly Friend Visits	Split-Sample MR	334760	0.002047	0.0042498	0.630049
Systolic BP (10 mmHg)	Weekly Leisure or Social Activity	Multivariable Adjusted	335858	-0.0030915	0.0004315	7.753e-13
Systolic BP (10 mmHg)	Weekly Leisure or Social Activity	Split-Sample MR	335858	-0.0108926	0.0048399	0.0244124
Type 2 Diabetes	Able to Confide	Multivariable Adjusted	325903	-0.0332788	0.0036833	1.64e-19
Type 2 Diabetes	Able to Confide	Split-Sample MR	325903	0.0953924	0.0561981	0.0896152
Type 2 Diabetes	Cohabiting	Multivariable Adjusted	333759	-0.0611391	0.0036266	9.086e-64
Type 2 Diabetes	Cohabiting	Split-Sample MR	333759	-0.0489204	0.0545548	0.369868
Type 2 Diabetes	Happy	Multivariable Adjusted	110441	-0.0198225	0.0029157	1.057e-11
Type 2 Diabetes	Happy	Split-Sample MR	110441	-0.0189335	0.0410599	0.644713
Type 2 Diabetes	Household Income	Multivariable Adjusted	289194	-6313.44	280.517	3.59e-112
Type 2 Diabetes	Household Income	Split-Sample MR	289194	-5549.31	4155	0.181689
Type 2 Diabetes	Household Income (Equivalised)	Multivariable Adjusted	289194	-2210.61	136.256	3.415e-59
Type 2 Diabetes	Household Income (Equivalised)	Split-Sample MR	289194	641.543	2004.2	0.748893
Type 2 Diabetes	Household Income (binary)	Multivariable Adjusted	289194	-0.0637144	0.0037825	1.151e-63
Type 2 Diabetes	Household Income (binary)	Split-Sample MR	289194	-0.100684	0.0559587	0.071979
Type 2 Diabetes	Household Income (retired excluded)	Multivariable Adjusted	173134	-5273.6	471.913	5.409e-29
Type 2 Diabetes	Household Income (retired excluded)	Split-Sample MR	173134	-8636.52	8027.53	0.281988
Type 2 Diabetes	Lonely	Multivariable Adjusted	330555	0.0693379	0.003197	2.63e-104
Type 2 Diabetes	Lonely	Split-Sample MR	330555	0.0122718	0.0482033	0.799045
Type 2 Diabetes	Non-employed vs Employed (retired excluded)	Multivariable Adjusted	215397	0.127299	0.0037291	2.1e-255
Type 2 Diabetes	Non-employed vs Employed (retired excluded)	Split-Sample MR	215397	-0.0389106	0.06321	0.538174
Type 2 Diabetes	Non-employed vs Employed (retired excluded) [65+ years excluded]	Multivariable Adjusted	206636	0.136229	0.0038986	1.68e-267
Type 2 Diabetes	Non-employed vs Employed (retired excluded) [65+ years excluded]	Split-Sample MR	206636	-0.0555963	0.0669358	0.406205
Type 2 Diabetes	Non-employed vs Employed/Retired	Multivariable Adjusted	332983	0.0646911	0.0021984	2.51e-190
Type 2 Diabetes	Non-employed vs Employed/Retired	Split-Sample MR	332983	-0.0129871	0.0331978	0.695647
Type 2 Diabetes	Non-employed vs Employed/Retired [65+ years excluded]	Multivariable Adjusted	266902	0.0956106	0.0029224	9.05e-235
Type 2 Diabetes	Non-employed vs Employed/Retired [65+ years excluded]	Split-Sample MR	266902	-0.037939	0.0479302	0.428624
Type 2 Diabetes	Own Accommodation Lived In	Multivariable Adjusted	331408	-0.0854633	0.0023267	2.32e-295
Type 2 Diabetes	Own Accommodation Lived In	Split-Sample MR	331408	-0.009256	0.0351609	0.792359
Type 2 Diabetes	Retired vs Employed (non-employed excluded)	Multivariable Adjusted	307837	0.0359361	0.0032416	1.467e-28
Type 2 Diabetes	Retired vs Employed (non-employed excluded)	Split-Sample MR	307837	-0.0479632	0.0488141	0.32582
Type 2 Diabetes	Retired vs Employed (non-employed excluded) [65+ years excluded]	Multivariable Adjusted	242343	0.0334271	0.0040475	1.473e-16
Type 2 Diabetes	Retired vs Employed (non-employed excluded) [65+ years excluded]	Split-Sample MR	242343	-0.0373392	0.0664998	0.574461
Type 2 Diabetes	Satisfied with Family Relationships	Multivariable Adjusted	109806	-0.0213427	0.0034443	5.772e-10
Type 2 Diabetes	Satisfied with Family Relationships	Split-Sample MR	109806	0.10005	0.050039	0.0455611
Type 2 Diabetes	Satisfied with Financial Situation	Multivariable Adjusted	110325	-0.0787598	0.0047322	3.382e-62
Type 2 Diabetes	Satisfied with Financial Situation	Split-Sample MR	110325	-0.0373858	0.0673059	0.57858
Type 2 Diabetes	Satisfied with Friendships	Multivariable Adjusted	109632	-0.0062784	0.0024561	0.0105791
Type 2 Diabetes	Satisfied with Friendships	Split-Sample MR	109632	0.079935	0.0350427	0.022544
Type 2 Diabetes	Satisfied with Health	Multivariable Adjusted	110481	-0.191837	0.0047859	0
Type 2 Diabetes	Satisfied with Health	Split-Sample MR	110481	-0.0603271	0.0688868	0.38117
Type 2 Diabetes	Satisfied with Work	Multivariable Adjusted	75003	-0.0156782	0.0054743	0.00418354
Type 2 Diabetes	Satisfied with Work	Split-Sample MR	75003	-0.0264456	0.0823867	0.748215
Type 2 Diabetes	Skilled Job	Multivariable Adjusted	218606	-0.0498301	0.0044064	1.191e-29
Type 2 Diabetes	Skilled Job	Split-Sample MR	218606	0.0816014	0.0701342	0.244625
Type 2 Diabetes	TDI at Recruitment	Multivariable Adjusted	335059	0.798301	0.0228804	1.05e-266
Type 2 Diabetes	TDI at Recruitment	Split-Sample MR	335059	0.331392	0.344806	0.336503
Type 2 Diabetes	TDI at Recruitment (binary)	Multivariable Adjusted	335059	0.101395	0.0037852	4.56e-158
Type 2 Diabetes	TDI at Recruitment (binary)	Split-Sample MR	335059	-0.0084039	0.0571254	0.883043
Type 2 Diabetes	University Education	Multivariable Adjusted	275654	-0.0700863	0.004732	1.243e-49
Type 2 Diabetes	University Education	Split-Sample MR	275654	-0.0975522	0.0731875	0.182562
Type 2 Diabetes	Weekly Friend Visits	Multivariable Adjusted	333543	-0.012503	0.0033899	0.00022574
Type 2 Diabetes	Weekly Friend Visits	Split-Sample MR	333543	-0.0963841	0.0512017	0.0597762
Type 2 Diabetes	Weekly Leisure or Social Activity	Multivariable Adjusted	334635	-0.0741901	0.0038457	6.307e-83
Type 2 Diabetes	Weekly Leisure or Social Activity	Split-Sample MR	334635	-0.0330807	0.057934	0.567995

## Sheet: Table S10
Health Condition/Risk Factor	Outcome	Sample	SNPs	P for heterogeneity	IVW			Egger Slope			Egger Constant			Median			Mode
					Effect	SE	P	Effect	SE	P	Effect	SE	P	Effect	SE	P	Effect	SE	P
Alcohol Intake (5 units/week)	Able to Confide	1	7	0.300115	-0.0023806	0.0013348	0.0745085	-0.0016743	0.0021827	0.443054	-0.0033786	0.0078636	0.667449	-0.002115	0.0019209	0.270856	-0.002057	0.0025236	0.415018
Alcohol Intake (5 units/week)	Cohabiting	1	7	0.56939	-0.00129	0.0011911	0.278788	-0.0001112	0.0018086	0.950953	-0.0056521	0.0065257	0.386422	-0.0005811	0.0021008	0.782098	0.0006691	0.0027571	0.808241
Alcohol Intake (5 units/week)	Happy	1	7	0.0457845	0.0044598	0.006158	0.468926	0.0089971	0.0095508	0.346179	-0.0234514	0.036263	0.517824	0.0086699	0.0082597	0.293872	0.0112653	0.0093147	0.226505
Alcohol Intake (5 units/week)	Household Income	1	7	0.167399	-40.4788	21.4635	0.0593036	-65.6715	32.3291	0.0422201	121.271	116.945	0.299741	-12.7724	31.2417	0.682669	-19.2232	32.4308	0.553351
Alcohol Intake (5 units/week)	Household Income (binary)	1	7	0.573295	-0.0026893	0.0013168	0.0411303	-0.0033048	0.0019882	0.0964692	0.0029888	0.0072327	0.679433	-0.0024319	0.0021591	0.260026	-0.0023965	0.0021815	0.271964
Alcohol Intake (5 units/week)	Household Income (equivalised)	1	7	0.409705	-4.11067	8.5336	0.630016	-20.1272	12.8049	0.115989	77.0992	46.3196	0.0960117	21.8349	16.5572	0.187251	-0.441225	19.8296	0.982248
Alcohol Intake (5 units/week)	Household Income (retired excluded)	1	7	0.115417	-41.7769	32.238	0.195014	-73.918	50.1378	0.140402	153.958	180.797	0.394462	-51.5955	39.3914	0.190258	-38.0956	43.4536	0.380652
Alcohol Intake (5 units/week)	Lonely	1	7	0.0070219	0.0004128	0.0023376	0.859841	-0.0025564	0.0034496	0.458643	0.0143474	0.0125144	0.251603	-0.0013913	0.0030559	0.6489	-0.0049954	0.0045339	0.270551
Alcohol Intake (5 units/week)	Non-employed vs Employed (retired excluded)	1	7	0.692324	0.000953	0.002027	0.638232	0.00128	0.0031005	0.679734	-0.0015435	0.0110769	0.889178	0.0003194	0.0031897	0.920229	-6.51e-05	0.0037254	0.986051
Alcohol Intake (5 units/week)	Non-employed vs Employed (retired excluded) [65+ years excluded]	1	7	0.748637	0.0010067	0.002053	0.623864	0.0009707	0.003138	0.757059	0.0001704	0.0112216	0.987887	0.000496	0.0031949	0.876617	2.62e-05	0.0038803	0.994619
Alcohol Intake (5 units/week)	Non-employed vs Employed/Retired	1	7	0.694752	0.0007864	0.0019938	0.693279	0.0017041	0.003051	0.576487	-0.004328	0.0108916	0.691096	-0.0003067	0.003664	0.933286	-0.0003727	0.0042094	0.929444
Alcohol Intake (5 units/week)	Non-employed vs Employed/Retired [65+ years excluded]	1	7	0.736861	0.0006572	0.0020222	0.745201	0.0010338	0.0030925	0.738166	-0.0017788	0.0110516	0.872126	-0.0005575	0.0033416	0.867492	-0.0005293	0.0042227	0.900254
Alcohol Intake (5 units/week)	Own Accommodation Lived In	1	7	0.482695	-0.0097225	0.0019495	6.13e-07	-0.0120664	0.0030615	8.1e-05	0.010487	0.0105612	0.320723	-0.0086206	0.0033983	0.0111893	-0.0104689	0.0041776	0.0122119
Alcohol Intake (5 units/week)	Retired vs Employed (non-employed excluded)	1	7	0.0236528	0.0009588	0.0024555	0.696205	-0.0004771	0.0039671	0.90428	0.0069826	0.0144471	0.628865	0.0018398	0.0024543	0.453481	0.0016492	0.0025519	0.518121
Alcohol Intake (5 units/week)	Retired vs Employed (non-employed excluded) [65+ years excluded]	1	7	0.0924561	0.0018721	0.0023864	0.43276	7.18e-05	0.0038008	0.984926	0.0087289	0.0138146	0.527475	0.0016751	0.0026967	0.534485	0.0018934	0.0028296	0.503423
Alcohol Intake (5 units/week)	Satisfied with Family Relationships	1	7	0.350752	0.0007204	0.0038558	0.851789	0.0033369	0.0060791	0.583065	-0.0131787	0.0226626	0.560891	0.0021099	0.005574	0.70504	-0.0001657	0.0070404	0.981219
Alcohol Intake (5 units/week)	Satisfied with Financial Situation	1	7	0.926432	-0.0049547	0.002717	0.068211	-0.0028243	0.0041058	0.491528	-0.0103236	0.014916	0.488866	-0.0081776	0.0045092	0.0697483	-0.0085986	0.0048744	0.0777255
Alcohol Intake (5 units/week)	Satisfied with Friendships	1	7	0.782705	-0.0009192	0.0051397	0.858055	0.0020164	0.0076731	0.792713	-0.0146649	0.0284607	0.606366	0.0019547	0.0091186	0.830262	0.0027253	0.0109907	0.804161
Alcohol Intake (5 units/week)	Satisfied with Health	1	7	0.277717	-0.0015753	0.0029193	0.589469	0.0025728	0.0040889	0.529203	-0.0205634	0.0150873	0.172895	0.0015041	0.0053424	0.778293	0.0032366	0.0065924	0.623449
Alcohol Intake (5 units/week)	Satisfied with Work	1	7	0.570185	0.0015189	0.0037592	0.686179	0.0033149	0.0056078	0.554438	-0.0089757	0.020796	0.666028	0.0028408	0.006261	0.65002	0.0024334	0.0085424	0.775756
Alcohol Intake (5 units/week)	Skilled Job	1	7	0.875587	-0.0033385	0.0017027	0.0499094	-0.0035273	0.0025978	0.174519	0.0008959	0.0093108	0.923346	-0.0027378	0.0026483	0.301234	-0.0028769	0.0030138	0.33978
Alcohol Intake (5 units/week)	TDI at Recruitment	1	7	0.010741	0.0047	0.0024884	0.0589268	0.0046429	0.0041282	0.260725	0.0002755	0.0149512	0.985299	0.0050865	0.0022563	0.0241733	0.0046176	0.0027592	0.0942174
Alcohol Intake (5 units/week)	TDI at Recruitment (binary)	1	7	0.0382874	0.0024048	0.0016464	0.144116	0.0030329	0.0027197	0.26479	-0.0029958	0.0097793	0.759346	0.0026835	0.0016659	0.107207	0.0027775	0.0018478	0.132814
Alcohol Intake (5 units/week)	University Education	1	7	0.511976	-0.0013829	0.0011681	0.236448	0.0004441	0.0017633	0.801147	-0.0088729	0.006415	0.166617	-0.0003449	0.001954	0.859912	-0.0020172	0.0025635	0.431333
Alcohol Intake (5 units/week)	Weekly Friend Visits	1	7	0.25744	-0.002919	0.0014581	0.0452889	-0.0041	0.0023283	0.078244	0.0056308	0.0083692	0.501074	-0.0035452	0.0021996	0.107016	-0.0059337	0.0029701	0.045735
Alcohol Intake (5 units/week)	Weekly Leisure or Social Activity	1	7	0.315922	0.0030655	0.0012084	0.0111857	0.0033315	0.001989	0.093942	-0.0012962	0.0072525	0.858155	0.0012942	0.0019098	0.497988	0.0022453	0.0022598	0.320434
Alcohol Intake (5 units/week)	Able to Confide	2	9	0.0053114	0.0007068	0.0017113	0.679577	0.0007223	0.0031983	0.82132	-5.64e-05	0.0095582	0.995289	0.0006275	0.0015208	0.679881	-0.0002666	0.0022465	0.905538
Alcohol Intake (5 units/week)	Cohabiting	2	9	0.0177225	-0.0016402	0.001568	0.295532	-0.0009336	0.0029342	0.750355	-0.00255	0.0087163	0.769866	-0.003213	0.0017177	0.0614111	-0.0025683	0.0023764	0.279795
Alcohol Intake (5 units/week)	Happy	2	9	0.181873	0.0063942	0.0044348	0.149353	0.0037695	0.0080696	0.640408	0.0097587	0.0244212	0.689451	0.0042684	0.0061504	0.487681	0.0055448	0.0083758	0.507966
Alcohol Intake (5 units/week)	Household Income	2	9	2.49e-06	-10.5772	33.8543	0.754712	-84.3776	53.6925	0.116067	267.512	159.945	0.0944205	14.1666	31.7686	0.655648	6.67359	47.7346	0.888813
Alcohol Intake (5 units/week)	Household Income (binary)	2	9	0.0034204	-0.0007549	0.0019094	0.692573	-0.0039678	0.0032305	0.219357	0.0117588	0.0096795	0.224439	-0.0009717	0.002287	0.670912	-0.0023432	0.0036112	0.516419
Alcohol Intake (5 units/week)	Household Income (equivalised)	2	9	0.0002397	4.55516	14.111	0.74684	-30.1278	21.1323	0.153961	125.719	62.9511	0.0458154	15.6867	14.546	0.280845	13.5622	22.2656	0.542452
Alcohol Intake (5 units/week)	Household Income (retired excluded)	2	9	0.0003211	-8.68948	40.3723	0.829585	-81.7578	67.8235	0.22803	264.998	202.078	0.189734	49.3984	42.8881	0.249404	42.1987	66.9277	0.52836
Alcohol Intake (5 units/week)	Lonely	2	9	2.58e-07	0.0009154	0.0028241	0.745821	-0.0014041	0.0051928	0.786857	0.0084057	0.0154681	0.586841	-0.0004715	0.0019065	0.804664	0.0004512	0.002525	0.858175
Alcohol Intake (5 units/week)	Non-employed vs Employed (retired excluded)	2	9	9.45e-05	0.0017565	0.0034783	0.613562	0.000684	0.0066015	0.917481	0.0038263	0.0194833	0.844307	0.0010364	0.0032394	0.749013	-0.0014893	0.0042709	0.727299
Alcohol Intake (5 units/week)	Non-employed vs Employed (retired excluded) [65+ years excluded]	2	9	0.0002806	0.0022349	0.0033757	0.507924	0.0009667	0.0064005	0.879942	0.0045222	0.0188849	0.81075	-0.000737	0.0029927	0.805485	-0.0012548	0.004298	0.770325
Alcohol Intake (5 units/week)	Non-employed vs Employed/Retired	2	9	0.0002903	0.0018127	0.0032718	0.57954	0.000218	0.006189	0.971895	0.0056846	0.0182592	0.755552	0.0018668	0.0030697	0.543095	-0.0008287	0.0041651	0.842296
Alcohol Intake (5 units/week)	Non-employed vs Employed/Retired [65+ years excluded]	2	9	0.0008058	0.0020139	0.0031735	0.525684	0.0005785	0.0060114	0.923337	0.0051135	0.0177271	0.772999	-3.07e-05	0.0029412	0.991667	-0.0010642	0.0041384	0.797067
Alcohol Intake (5 units/week)	Own Accommodation Lived In	2	9	0.495893	-0.0033622	0.0016392	0.040257	-0.004947	0.0029525	0.0938374	0.0055701	0.0086313	0.518712	-0.0045583	0.0026096	0.0806755	-0.0058862	0.0037712	0.118566
Alcohol Intake (5 units/week)	Retired vs Employed (non-employed excluded)	2	9	0.0849783	0.0003344	0.0017929	0.852055	0.0027579	0.0031464	0.380735	-0.0088684	0.009428	0.346885	-0.0033018	0.0025355	0.19283	-0.0043345	0.0037111	0.24281
Alcohol Intake (5 units/week)	Retired vs Employed (non-employed excluded) [65+ years excluded]	2	9	0.195077	0.0015119	0.0017983	0.400494	0.0036068	0.0032163	0.262105	-0.0076388	0.0096156	0.426955	-0.0006643	0.0025866	0.797313	-0.00302	0.003864	0.434456
Alcohol Intake (5 units/week)	Satisfied with Family Relationships	2	9	0.982163	0.0012891	0.0032129	0.688264	0.0054424	0.0055122	0.323475	-0.0155227	0.0167398	0.353774	0.0005789	0.0047795	0.9036	0.0003112	0.0061407	0.959576
Alcohol Intake (5 units/week)	Satisfied with Financial Situation	2	9	0.303963	0.0019475	0.0025307	0.441568	0.0046674	0.0044875	0.298304	-0.0101026	0.013574	0.456719	0.001414	0.003978	0.722259	-0.000793	0.0058186	0.891595
Alcohol Intake (5 units/week)	Satisfied with Friendships	2	9	0.95415	0.0011672	0.0045561	0.797811	0.0011926	0.0079174	0.880269	-9.33e-05	0.0238034	0.996872	0.001196	0.0064485	0.852864	0.0005505	0.0084883	0.948287
Alcohol Intake (5 units/week)	Satisfied with Health	2	9	0.0010962	-0.0034409	0.0041472	0.406709	-0.0010695	0.00771	0.889679	-0.0085954	0.0229733	0.708294	0.0005382	0.0036848	0.883876	0.0009126	0.0046949	0.845884
Alcohol Intake (5 units/week)	Satisfied with Work	2	9	0.653332	0.0053313	0.0032897	0.105105	0.0011517	0.0057563	0.841417	0.0152525	0.0172378	0.376249	0.0100939	0.0053128	0.0574442	0.0121151	0.0071826	0.0916566
Alcohol Intake (5 units/week)	Skilled Job	2	9	0.0209395	-0.0010973	0.0022177	0.620742	-0.0069982	0.0032692	0.0323002	0.0209423	0.0096136	0.029375	0.0011309	0.0025801	0.661158	0.000937	0.0042813	0.826756
Alcohol Intake (5 units/week)	TDI at Recruitment	2	9	0.861482	0.0039705	0.0012875	0.0020429	0.0051057	0.0022585	0.0237821	-0.0041182	0.0067317	0.540692	0.0049853	0.0019267	0.0096683	0.0048569	0.0025767	0.0594441
Alcohol Intake (5 units/week)	TDI at Recruitment (binary)	2	9	0.27727	0.0032812	0.0010575	0.0019171	0.0049486	0.0018479	0.0074078	-0.0059852	0.0054713	0.273993	0.0036412	0.0014754	0.0135877	0.0033528	0.0022557	0.137179
Alcohol Intake (5 units/week)	University Education	2	9	6.96e-09	0.0002953	0.0026118	0.909992	-0.0016329	0.0047795	0.732621	0.0070565	0.0143196	0.622162	0.0007913	0.0021822	0.716896	-0.0005153	0.0023783	0.828482
Alcohol Intake (5 units/week)	Weekly Friend Visits	2	9	0.751023	-0.0025089	0.0011065	0.0233713	-0.0018419	0.0019515	0.34525	-0.0024036	0.0057927	0.678191	-0.0036021	0.0015524	0.0203264	-0.0048957	0.0022711	0.0311142
Alcohol Intake (5 units/week)	Weekly Leisure or Social Activity	2	9	0.005859	0.0017539	0.0015798	0.26692	0.0036848	0.0028125	0.190142	-0.0070465	0.0084152	0.402394	0.0017064	0.0016228	0.293033	-0.0015593	0.0026157	0.551089
Alcohol Intake (5 units/week)	Able to Confide	Combined			-0.0012128	0.0010525	0.249213
Alcohol Intake (5 units/week)	Cohabiting	Combined			-0.0014182	0.0009485	0.134863
Alcohol Intake (5 units/week)	Happy	Combined			0.0057336	0.0035987	0.111109
Alcohol Intake (5 units/week)	Household Income	Combined			-31.9057	18.1273	0.0783927
Alcohol Intake (5 units/week)	Household Income (binary)	Combined			-0.0020658	0.001084	0.0566973
Alcohol Intake (5 units/week)	Household Income (equivalised)	Combined			-1.79009	7.30216	0.806344
Alcohol Intake (5 units/week)	Household Income (retired excluded)	Combined			-28.8939	25.1919	0.251401
Alcohol Intake (5 units/week)	Lonely	Combined			0.0006171	0.0018007	0.731813
Alcohol Intake (5 units/week)	Non-employed vs Employed (retired excluded)	Combined			0.0011567	0.0017513	0.50894
Alcohol Intake (5 units/week)	Non-employed vs Employed (retired excluded) [65+ years excluded]	Combined			0.0013384	0.0017541	0.44546
Alcohol Intake (5 units/week)	Non-employed vs Employed/Retired	Combined			0.0010643	0.0017025	0.531894
Alcohol Intake (5 units/week)	Non-employed vs Employed/Retired [65+ years excluded]	Combined			0.001049	0.0017054	0.53849
Alcohol Intake (5 units/week)	Own Accommodation Lived In	Combined			-0.0059965	0.0012547	1.76e-06
Alcohol Intake (5 units/week)	Retired vs Employed (non-employed excluded)	Combined			0.0005515	0.001448	0.703303
Alcohol Intake (5 units/week)	Retired vs Employed (non-employed excluded) [65+ years excluded]	Combined			0.0016423	0.0014362	0.252808
Alcohol Intake (5 units/week)	Satisfied with Family Relationships	Combined			0.001056	0.0024683	0.668771
Alcohol Intake (5 units/week)	Satisfied with Financial Situation	Combined			-0.0012589	0.0018518	0.496636
Alcohol Intake (5 units/week)	Satisfied with Friendships	Combined			0.0002491	0.0034094	0.941755
Alcohol Intake (5 units/week)	Satisfied with Health	Combined			-0.0021934	0.0023872	0.358182
Alcohol Intake (5 units/week)	Satisfied with Work	Combined			0.0036779	0.0024756	0.137374
Alcohol Intake (5 units/week)	Skilled Job	Combined			-0.0025073	0.0013505	0.0633756
Alcohol Intake (5 units/week)	TDI at Recruitment	Combined			0.0041245	0.0011435	0.0003098
Alcohol Intake (5 units/week)	TDI at Recruitment (binary)	Combined			0.0030252	0.0008898	0.0006738
Alcohol Intake (5 units/week)	University Education	Combined			-0.0011032	0.0010663	0.300857
Alcohol Intake (5 units/week)	Weekly Friend Visits	Combined			-0.0026587	0.0008814	0.0025584
Alcohol Intake (5 units/week)	Weekly Leisure or Social Activity	Combined			0.0025814	0.0009598	0.0071565
Asthma	Able to Confide	1	35	0.346652	-0.164428	0.154595	0.287508	-0.722917	0.427305	0.0906832	0.0067025	0.0047906	0.161786	-0.2842	0.211337	0.178699	-0.371161	0.388355	0.33921
Asthma	Cohabiting	1	35	0.617942	-0.263939	0.146036	0.0707079	-0.835789	0.409212	0.0411086	0.0068642	0.0045885	0.134668	-0.172345	0.216629	0.426278	-0.60856	0.399818	0.127986
Asthma	Happy	1	35	0.0373202	0.842759	0.66482	0.204923	-1.11986	1.85896	0.546899	0.0235069	0.020805	0.258532	0.369951	0.866319	0.669352	-0.187521	1.64591	0.909292
Asthma	Household Income	1	35	0.0595597	-6832.05	2536.7	0.0070752	-9377.07	7200.4	0.192815	30.5474	80.736	0.705162	-5487.09	3523.63	0.119417	-2034.22	7224.23	0.778263
Asthma	Household Income (binary)	1	35	0.490756	-0.351853	0.162863	0.0307401	-0.651335	0.4565	0.153637	0.0035951	0.0051191	0.482493	-0.276915	0.243764	0.255959	-0.538985	0.479165	0.260656
Asthma	Household Income (equivalised)	1	35	0.0166301	-1200.81	1306.99	0.358223	-2962.81	3703.39	0.423696	21.1491	41.5251	0.610536	967.611	1748.03	0.579892	5803.15	3931.17	0.139893
Asthma	Household Income (retired excluded)	1	35	0.0919678	-4569.99	3500.43	0.191706	-16867.1	9690.63	0.0817609	147.556	108.626	0.174342	-2229.5	4985.37	0.654725	-1072.88	10108.9	0.915477
Asthma	Lonely	1	35	0.379191	-0.107188	0.172598	0.534581	0.850025	0.47081	0.0710038	-0.0114857	0.0052776	0.0295323	0.0249599	0.244797	0.918787	0.107911	0.447457	0.809428
Asthma	Non-employed vs Employed (retired excluded)	1	35	0.215606	0.0494851	0.267513	0.853243	0.311663	0.760193	0.681821	-0.0031457	0.0085218	0.71203	-0.211004	0.378482	0.577186	-0.533232	0.700656	0.44663
Asthma	Non-employed vs Employed (retired excluded) [65+ years excluded]	1	35	0.298396	0.0988471	0.263031	0.707066	0.435118	0.746316	0.559879	-0.0040356	0.0083681	0.629623	-0.321919	0.386188	0.404517	-0.771243	0.719401	0.283692
Asthma	Non-employed vs Employed/Retired	1	35	0.225057	-0.011323	0.262018	0.965531	0.353611	0.743186	0.634214	-0.0043783	0.0083309	0.599204	-0.159313	0.368703	0.665675	0.17118	0.671849	0.798886
Asthma	Non-employed vs Employed/Retired [65+ years excluded]	1	35	0.271682	0.0351143	0.261323	0.893109	0.40661	0.740956	0.583167	-0.0044581	0.0083077	0.591531	-0.350748	0.378704	0.354353	0.107673	0.715364	0.880358
Asthma	Own Accommodation Lived In	1	35	0.0978114	-0.217055	0.262604	0.408492	-1.67584	0.696136	0.0160687	0.0175136	0.0078078	0.0248914	-0.231065	0.390253	0.553791	-0.839941	0.808116	0.298627
Asthma	Retired vs Employed (non-employed excluded)	1	35	0.131329	0.25928	0.220067	0.238722	-0.119892	0.621913	0.847132	0.0045508	0.0069727	0.513973	0.26583	0.288367	0.35661	0.387456	0.517042	0.453634
Asthma	Retired vs Employed (non-employed excluded) [65+ years excluded]	1	35	0.0156522	0.302629	0.276107	0.273054	0.0557643	0.784029	0.943298	0.0029628	0.0087903	0.736073	0.0593953	0.343658	0.862783	0.229558	0.610818	0.707051
Asthma	Satisfied with Family Relationships	1	35	0.264874	0.0249553	0.493264	0.95965	0.817194	1.39642	0.558409	-0.0095031	0.0156495	0.543686	-0.097657	0.789816	0.901596	-0.0094145	1.70201	0.995587
Asthma	Satisfied with Financial Situation	1	35	0.569021	-0.209172	0.334683	0.531981	-0.13787	0.939279	0.883304	-0.000855	0.0105238	0.935248	-0.611252	0.508315	0.229167	-0.952351	0.86952	0.273402
Asthma	Satisfied with Friendships	1	35	0.456307	0.807841	0.652734	0.215855	1.80591	1.84789	0.328428	-0.0119633	0.0206921	0.563158	0.557389	0.994465	0.575144	-1.03749	1.93422	0.591693
Asthma	Satisfied with Health	1	35	0.213858	-0.110627	0.356683	0.756444	-0.611193	1.01177	0.545787	0.0060034	0.0113378	0.596459	-0.0375973	0.495632	0.939533	-0.145275	0.869146	0.867255
Asthma	Satisfied with Work	1	35	0.262371	0.570137	0.507501	0.261259	-0.0184834	1.44193	0.989773	0.007055	0.0161487	0.662201	0.834692	0.727719	0.251382	1.52494	1.44372	0.290853
Asthma	Skilled Job	1	35	0.0546765	-0.0119429	0.247017	0.961439	-0.499146	0.696768	0.473761	0.0058467	0.0078112	0.454153	0.263647	0.341945	0.440695	0.708204	0.75092	0.345622
Asthma	TDI at Recruitment	1	35	0.0251247	0.313116	0.227518	0.168752	1.11966	0.629516	0.0753039	-0.0096795	0.0070576	0.170219	0.360108	0.29639	0.224375	0.721583	0.559639	0.197269
Asthma	TDI at Recruitment (binary)	1	35	0.0399169	0.225586	0.163449	0.167539	0.92047	0.446582	0.0392894	-0.0083394	0.0050067	0.0957846	0.0585024	0.212857	0.783436	0.19305	0.388049	0.618844
Asthma	University Education	1	35	0.0503672	-0.279143	0.172734	0.106089	-0.761544	0.48317	0.114993	0.0057898	0.0054174	0.285189	-0.202795	0.232085	0.382228	-0.173814	0.380346	0.647679
Asthma	Weekly Friend Visits	1	35	0.0722929	0.0642551	0.183699	0.726501	-0.617034	0.506738	0.223354	0.0081796	0.0056832	0.150076	0.106218	0.243316	0.662442	-0.0888594	0.463958	0.848114
Asthma	Weekly Leisure or Social Activity	1	35	0.226938	0.223908	0.149553	0.134345	-0.25101	0.41621	0.546452	0.0056982	0.0046652	0.221926	0.351511	0.208508	0.0918266	0.380263	0.360525	0.29154
Asthma	Able to Confide	2	34	0.613956	-0.0635264	0.158622	0.688797	-0.073315	0.429301	0.864398	0.0001174	0.0047848	0.980424	0.0697908	0.231472	0.763027	0.505485	0.466003	0.278043
Asthma	Cohabiting	2	34	0.135611	-0.039265	0.176799	0.824246	-0.321516	0.48313	0.50574	0.003384	0.0053828	0.529568	0.0006787	0.230623	0.997652	0.424051	0.413788	0.305457
Asthma	Happy	2	34	0.652355	-0.0069708	0.580231	0.990415	1.41732	1.57553	0.368341	-0.0170358	0.0175203	0.330876	-0.843235	0.880533	0.338243	-1.87278	1.67428	0.263329
Asthma	Household Income	2	34	1.16e-05	-2960.94	3548.29	0.404017	-14877.6	9478.22	0.116494	142.97	105.657	0.176005	-9072.16	3500.92	0.0095597	-12209.1	6213.3	0.0494155
Asthma	Household Income (binary)	2	34	0.000763	-0.26674	0.242322	0.270998	-1.09415	0.646698	0.0906649	0.0099255	0.007208	0.16851	-0.406175	0.267939	0.129539	-0.699521	0.466075	0.133388
Asthma	Household Income (equivalised)	2	34	0.0003069	-971.834	1604.46	0.544708	-3064.65	4388.72	0.484989	25.1086	48.9225	0.60779	-168.545	1766.83	0.924002	342.583	3202.89	0.91482
Asthma	Household Income (retired excluded)	2	34	6.07e-05	-4874.25	4835.09	0.313407	-11602.9	13219.7	0.380109	80.7155	147.347	0.583835	-8619.94	5386.76	0.109552	-18786.7	9175.97	0.0406208
Asthma	Lonely	2	34	0.904214	0.0708373	0.179891	0.693745	0.420088	0.486463	0.387832	-0.0041912	0.005424	0.439692	0.106202	0.251337	0.672627	0.0222675	0.487474	0.963566
Asthma	Non-employed vs Employed (retired excluded)	2	34	0.174467	0.0521381	0.290947	0.85778	0.673708	0.790297	0.393951	-0.0074585	0.0088112	0.397281	-0.165092	0.387114	0.669767	0.0937354	0.631507	0.882002
Asthma	Non-employed vs Employed (retired excluded) [65+ years excluded]	2	34	0.25692	-0.053182	0.285218	0.852083	0.402026	0.778989	0.605794	-0.0054608	0.0086836	0.529433	-0.109431	0.399206	0.783992	0.0809866	0.713074	0.909576
Asthma	Non-employed vs Employed/Retired	2	34	0.193909	0.126453	0.283597	0.655677	0.515693	0.775324	0.505966	-0.0046716	0.0086458	0.588968	0.115698	0.362346	0.749497	0.280355	0.62969	0.656156
Asthma	Non-employed vs Employed/Retired [65+ years excluded]	2	34	0.303076	0.0204057	0.276318	0.941131	0.25641	0.758033	0.735169	-0.0028315	0.0084509	0.737585	-0.0845496	0.377137	0.822611	0.138061	0.630631	0.826708
Asthma	Own Accommodation Lived In	2	34	0.520664	-0.0297633	0.24483	0.903242	-0.190873	0.662624	0.773303	0.0019329	0.0073872	0.793587	-0.0616252	0.354974	0.862176	-0.0421994	0.661154	0.949108
Asthma	Retired vs Employed (non-employed excluded)	2	34	0.198154	-0.136641	0.229001	0.55072	1.06516	0.585813	0.0690248	-0.0144193	0.0065304	0.027242	-0.376291	0.311661	0.227289	-0.81664	0.610632	0.181103
Asthma	Retired vs Employed (non-employed excluded) [65+ years excluded]	2	34	0.213218	-0.314289	0.254476	0.216813	0.928603	0.657863	0.158084	-0.0149111	0.0073334	0.0420204	-0.498337	0.329661	0.13062	-0.651277	0.656127	0.320901
Asthma	Satisfied with Family Relationships	2	34	0.254939	0.851942	0.535274	0.111475	1.49515	1.45852	0.305311	-0.0077393	0.0162944	0.634811	0.343408	0.697459	0.622458	-0.0716832	1.31803	0.956627
Asthma	Satisfied with Financial Situation	2	34	0.534311	-0.536777	0.361	0.137037	-1.13233	0.979054	0.247455	0.0071371	0.0109062	0.512853	-0.170654	0.541716	0.752742	0.382483	0.950183	0.687289
Asthma	Satisfied with Friendships	2	34	0.0002721	-1.0077	1.01506	0.320831	2.07043	2.73527	0.449086	-0.0369387	0.0305142	0.22607	-1.0755	1.234	0.383451	-0.737311	2.76693	0.789875
Asthma	Satisfied with Health	2	34	0.267239	-0.10971	0.376368	0.770672	0.455598	1.0318	0.65881	-0.0067676	0.0114833	0.555632	-0.315585	0.516058	0.540849	0.174684	0.980389	0.858583
Asthma	Satisfied with Work	2	34	0.626534	-0.233205	0.507324	0.645749	0.67817	1.37082	0.6208	-0.0109227	0.0152626	0.474208	-0.209698	0.707768	0.767016	-1.30115	1.4687	0.375663
Asthma	Skilled Job	2	34	0.0051485	-0.492026	0.293589	0.0937572	-0.632371	0.805273	0.432285	0.0016853	0.0089837	0.851191	-0.682692	0.354202	0.0539287	-0.738992	0.651845	0.256924
Asthma	TDI at Recruitment	2	34	0.133783	0.322141	0.221728	0.146262	0.311039	0.608993	0.609531	0.0001332	0.0067889	0.984346	0.240328	0.30757	0.434582	0.390245	0.606468	0.519917
Asthma	TDI at Recruitment (binary)	2	34	0.151205	0.167138	0.161739	0.301424	0.214685	0.444198	0.628876	-0.0005704	0.0049512	0.908287	0.0324192	0.213433	0.879271	-0.132258	0.439518	0.763479
Asthma	University Education	2	34	0.0034714	-0.261858	0.20636	0.204463	-1.10637	0.543701	0.0418629	0.0101294	0.0060595	0.0945938	-0.340101	0.225049	0.13073	-0.356451	0.406488	0.380538
Asthma	Weekly Friend Visits	2	34	0.682646	0.153521	0.168051	0.36096	0.253844	0.45489	0.576821	-0.0012032	0.0050697	0.812397	0.100162	0.24437	0.681896	0.0079964	0.477984	0.986652
Asthma	Weekly Leisure or Social Activity	2	34	0.0837231	-0.10336	0.171625	0.547013	-0.0450603	0.471102	0.923799	-0.0006998	0.0052538	0.894038	-0.35465	0.225279	0.115425	-0.509513	0.453952	0.261694
Asthma	Able to Confide	Combined			-0.115275	0.110712	0.297777
Asthma	Cohabiting	Combined			-0.172818	0.112593	0.124811
Asthma	Happy	Combined			0.360429	0.437152	0.40966
Asthma	Household Income	Combined			-5522.73	2063.59	0.0074446
Asthma	Household Income (binary)	Combined			-0.32537	0.135171	0.0160798
Asthma	Household Income (equivalised)	Combined			-1109.47	1013.33	0.273571
Asthma	Household Income (retired excluded)	Combined			-4674.62	2835.38	0.0992143
Asthma	Lonely	Combined			-0.0218574	0.124544	0.860687
Asthma	Non-employed vs Employed (retired excluded)	Combined			0.0507005	0.196924	0.796823
Asthma	Non-employed vs Employed (retired excluded) [65+ years excluded]	Combined			0.0289748	0.19336	0.880884
Asthma	Non-employed vs Employed/Retired	Combined			0.0521245	0.192452	0.786511
Asthma	Non-employed vs Employed/Retired [65+ years excluded]	Combined			0.0281699	0.189863	0.882051
Asthma	Own Accommodation Lived In	Combined			-0.116857	0.179075	0.51404
Asthma	Retired vs Employed (non-employed excluded)	Combined			0.0691935	0.158675	0.662786
Asthma	Retired vs Employed (non-employed excluded) [65+ years excluded]	Combined			-0.03094	0.187122	0.868671
Asthma	Satisfied with Family Relationships	Combined			0.404726	0.362734	0.264522
Asthma	Satisfied with Financial Situation	Combined			-0.3606	0.245434	0.141769
Asthma	Satisfied with Friendships	Combined			0.276715	0.549018	0.614248
Asthma	Satisfied with Health	Combined			-0.110193	0.258893	0.670377
Asthma	Satisfied with Work	Combined			0.168326	0.358795	0.638967
Asthma	Skilled Job	Combined			-0.210931	0.189014	0.264442
Asthma	TDI at Recruitment	Combined			0.317745	0.158793	0.0453926
Asthma	TDI at Recruitment (binary)	Combined			0.196055	0.114967	0.0881353
Asthma	University Education	Combined			-0.272021	0.132455	0.0400064
Asthma	Weekly Friend Visits	Combined			0.112851	0.123994	0.36275
Asthma	Weekly Leisure or Social Activity	Combined			0.0826593	0.112751	0.463491
Body Mass Index (5 kg/m2)	Able to Confide	1	112	0.0160811	-0.0001773	0.0015358	0.908114	-4.7e-05	0.0046547	0.991936	-8.78e-05	0.0029596	0.976345	0.0006215	0.0020097	0.757121	3.54e-05	0.0049569	0.994309
Body Mass Index (5 kg/m2)	Cohabiting	1	112	0.0940909	-0.0022517	0.001432	0.115841	-0.0146204	0.0041578	0.0004374	0.008341	0.0026455	0.0016164	-0.0007151	0.0019786	0.717798	-0.0004068	0.0053449	0.939336
Body Mass Index (5 kg/m2)	Happy	1	112	0.224044	-0.0084209	0.0051794	0.10398	-0.0577299	0.0149181	0.0001089	0.0332408	0.0094892	0.0004601	-0.0046906	0.0077016	0.542497	-0.0216531	0.0225707	0.337384
Body Mass Index (5 kg/m2)	Household Income	1	112	2.39e-13	-185.013	29.255	2.55e-10	-110.478	88.3598	0.211184	-50.234	56.1864	0.371289	-127.725	31.9455	6.38e-05	-90.0304	80.5709	0.263821
Body Mass Index (5 kg/m2)	Household Income (binary)	1	112	2.01e-08	-0.0129491	0.0020368	2.05e-10	-0.00992	0.0061687	0.107806	-0.0020403	0.0039204	0.602758	-0.0089947	0.0023618	0.0001398	-0.0059891	0.0057834	0.3004
Body Mass Index (5 kg/m2)	Household Income (equivalised)	1	112	1.69e-10	-69.8324	13.5225	2.42e-07	-5.00372	40.4637	0.901585	-43.6922	25.7301	0.0894899	-70.2487	15.4572	5.5e-06	-79.304	43.0799	0.0656419
Body Mass Index (5 kg/m2)	Household Income (retired excluded)	1	112	4.43e-06	-166.287	35.7341	3.26e-06	-133.892	108.308	0.216379	-21.8249	68.8471	0.751239	-140.869	42.1292	0.0008265	-274.59	105.21	0.0090562
Body Mass Index (5 kg/m2)	Lonely	1	112	0.0587427	0.0076127	0.0016733	5.38e-06	0.0076508	0.0050733	0.131545	-2.56e-05	0.0032287	0.993662	0.0074908	0.0023578	0.0014881	-0.0025469	0.0059167	0.666855
Body Mass Index (5 kg/m2)	Non-employed vs Employed (retired excluded)	1	112	0.1093	0.0098679	0.0024	3.93e-05	0.0083275	0.0072729	0.252207	0.001039	0.0046282	0.82238	0.007951	0.0034609	0.0215966	0.0173977	0.008603	0.0431456
Body Mass Index (5 kg/m2)	Non-employed vs Employed (retired excluded) [65+ years excluded]	1	112	0.0723069	0.009762	0.0024679	7.64e-05	0.0087399	0.0074796	0.242608	0.0006893	0.0047595	0.884841	0.0056479	0.0035081	0.107406	0.0033023	0.0090553	0.715352
Body Mass Index (5 kg/m2)	Non-employed vs Employed/Retired	1	112	0.134479	0.0089953	0.0023394	0.0001205	0.0053172	0.0070798	0.452632	0.0024812	0.0045059	0.581872	0.0087244	0.003444	0.0113009	0.0149867	0.0090207	0.0966401
Body Mass Index (5 kg/m2)	Non-employed vs Employed/Retired [65+ years excluded]	1	112	0.0684845	0.0088484	0.0024327	0.0002756	0.0059183	0.0073655	0.421678	0.0019766	0.0046877	0.673273	0.0089319	0.0033301	0.0073146	0.0186142	0.0091923	0.042869
Body Mass Index (5 kg/m2)	Own Accommodation Lived In	1	112	0.0012763	-0.012797	0.0024835	2.56e-07	-0.009604	0.0075363	0.202536	-0.0021507	0.0047905	0.653467	-0.0134426	0.0032973	4.57e-05	-0.014278	0.0101149	0.158073
Body Mass Index (5 kg/m2)	Retired vs Employed (non-employed excluded)	1	112	0.0271969	0.0061372	0.0019864	0.0020043	0.0081253	0.0060154	0.176773	-0.0013403	0.0038259	0.726101	0.0041911	0.0026812	0.118019	0.003519	0.0075745	0.642231
Body Mass Index (5 kg/m2)	Retired vs Employed (non-employed excluded) [65+ years excluded]	1	112	0.034509	0.00626	0.0022166	0.0047405	0.0089954	0.0067091	0.179994	-0.0018448	0.0042688	0.665618	0.0040989	0.0031432	0.192221	-0.0025413	0.0086392	0.768639
Body Mass Index (5 kg/m2)	Satisfied with Family Relationships	1	112	0.387859	-0.0061986	0.0042441	0.144154	-0.0294257	0.0126697	0.0202048	0.0156491	0.0080553	0.0520519	-0.0009038	0.0060122	0.880501	0.0159827	0.0169615	0.346044
Body Mass Index (5 kg/m2)	Satisfied with Financial Situation	1	112	0.259339	-0.013559	0.0031465	1.64e-05	-0.0288941	0.0094166	0.0021518	0.0103336	0.0059872	0.0843591	-0.0124631	0.0046839	0.0077944	-0.0169378	0.0121059	0.161772
Body Mass Index (5 kg/m2)	Satisfied with Friendships	1	112	0.825813	0.0047392	0.0058647	0.419038	-0.0090205	0.0176313	0.608919	0.0092814	0.0112158	0.407936	0.0043748	0.0085801	0.61014	-0.0095443	0.0213474	0.654805
Body Mass Index (5 kg/m2)	Satisfied with Health	1	112	0.0251062	-0.0207823	0.0033502	5.53e-10	-0.0276083	0.0101232	0.006387	0.0046037	0.006441	0.474763	-0.0183874	0.0044684	3.87e-05	-0.021724	0.0122129	0.0752776
Body Mass Index (5 kg/m2)	Satisfied with Work	1	112	0.25309	-0.0034597	0.0044672	0.438659	-0.0214626	0.0134269	0.109937	0.0121276	0.0085345	0.155316	0.0020566	0.0064711	0.750632	0.0062696	0.0158892	0.693152
Body Mass Index (5 kg/m2)	Skilled Job	1	112	5.63e-06	-0.0113175	0.0024437	3.64e-06	0.0015733	0.0072887	0.829101	-0.0086925	0.0046369	0.0608452	-0.0095193	0.0030577	0.0018505	-0.0056025	0.0079635	0.481729
Body Mass Index (5 kg/m2)	TDI at Recruitment	1	112	0.013349	0.0099548	0.0019072	1.79e-07	0.0018683	0.0057231	0.744089	0.0054511	0.0036399	0.134237	0.0099036	0.0025841	0.0001268	0.0134792	0.007318	0.0654857
Body Mass Index (5 kg/m2)	TDI at Recruitment (binary)	1	112	0.044982	0.0051957	0.0013561	0.0001274	0.000274	0.0040811	0.946468	0.0033176	0.0025955	0.201186	0.0044202	0.0019349	0.022348	0.0045318	0.0048669	0.351772
Body Mass Index (5 kg/m2)	University Education	1	112	3.82e-24	-0.011882	0.0022641	1.54e-07	0.0052042	0.0066467	0.433646	-0.0115134	0.0042261	0.0064426	-0.0126022	0.0023576	9.03e-08	-0.0074143	0.0067013	0.26855
Body Mass Index (5 kg/m2)	Weekly Friend Visits	1	112	0.0003987	0.0029912	0.0017403	0.0856575	-0.0093165	0.0051317	0.0694501	0.0082874	0.0032606	0.0110313	0.0039955	0.0022158	0.071361	0.0021745	0.0062856	0.729387
Body Mass Index (5 kg/m2)	Weekly Leisure or Social Activity	1	112	3.19e-07	-0.0040624	0.0016796	0.0155753	0.0025027	0.005046	0.619903	-0.0044267	0.0032099	0.167879	-0.0038427	0.0022235	0.0839487	0.0050891	0.0069819	0.466063
Body Mass Index (5 kg/m2)	Able to Confide	2	110	8.77e-08	-0.002874	0.0018202	0.114358	0.0002117	0.0051576	0.967253	-0.0021839	0.0034141	0.522381	-0.0017419	0.0021295	0.413356	-0.0009453	0.0055759	0.865379
Body Mass Index (5 kg/m2)	Cohabiting	2	110	0.0060566	-0.0026885	0.0015387	0.0805963	-0.0046407	0.0043662	0.287842	0.0013824	0.002892	0.632645	-0.0027488	0.0020362	0.177036	-0.0040114	0.0051521	0.436219
Body Mass Index (5 kg/m2)	Happy	2	110	0.887189	-0.0030501	0.0048616	0.5304	0.0051648	0.0137802	0.707812	-0.0058012	0.0091055	0.524057	-0.0052716	0.0072989	0.470141	-0.0107089	0.0184615	0.561868
Body Mass Index (5 kg/m2)	Household Income	2	110	6.17e-09	-132.334	26.9547	9.13e-07	-100.848	76.4564	0.187159	-22.29	50.6248	0.659721	-92.4701	32.8574	0.0048886	-57.0392	79.0698	0.470677
Body Mass Index (5 kg/m2)	Household Income (binary)	2	110	7.68e-06	-0.0085444	0.0018864	5.91e-06	-0.0072423	0.0053546	0.1762	-0.0009216	0.0035447	0.794871	-0.0067418	0.0022269	0.0024663	-0.0062536	0.0052973	0.237788
Body Mass Index (5 kg/m2)	Household Income (equivalised)	2	110	7.99e-08	-39.6357	12.8196	0.0019895	-16.3131	36.3161	0.653289	-16.5111	24.0463	0.492312	-42.5972	15.1358	0.004888	-47.1994	41.3006	0.253111
Body Mass Index (5 kg/m2)	Household Income (retired excluded)	2	110	6.08e-05	-110.829	34.3359	0.0012475	-97.0325	97.5135	0.319703	-9.76465	64.5547	0.879769	-87.0411	42.7958	0.0419646	-16.6165	113.702	0.883811
Body Mass Index (5 kg/m2)	Lonely	2	110	0.21613	0.0074139	0.001585	2.91e-06	0.0074951	0.0044991	0.0957349	-5.75e-05	0.0029812	0.984602	0.0068559	0.0023086	0.0029806	0.0075569	0.0058407	0.195721
Body Mass Index (5 kg/m2)	Non-employed vs Employed (retired excluded)	2	110	0.0144715	0.0066544	0.0025331	0.0086134	-0.0010773	0.007156	0.880328	0.005475	0.0047402	0.248084	0.0064193	0.0033985	0.0589076	0.0031673	0.008849	0.7204
Body Mass Index (5 kg/m2)	Non-employed vs Employed (retired excluded) [65+ years excluded]	2	110	0.0259807	0.0070981	0.0025283	0.004993	-0.0010463	0.0071379	0.883466	0.0057665	0.0047278	0.222578	0.0080814	0.0033492	0.0158237	0.0030789	0.0087368	0.724536
Body Mass Index (5 kg/m2)	Non-employed vs Employed/Retired	2	110	0.008652	0.0057591	0.0025202	0.0222998	-0.0016305	0.0071219	0.818909	0.0052332	0.0047179	0.267336	0.0054259	0.0034368	0.114391	-0.0014185	0.0087476	0.871182
Body Mass Index (5 kg/m2)	Non-employed vs Employed/Retired [65+ years excluded]	2	110	0.020259	0.0065628	0.0025058	0.0088176	-0.0020476	0.0070681	0.772047	0.0060964	0.0046815	0.192831	0.006963	0.0034676	0.0446387	0.0031719	0.0086323	0.713288
Body Mass Index (5 kg/m2)	Own Accommodation Lived In	2	110	0.0012734	-0.0124531	0.0024828	5.28e-07	-0.0011219	0.0069608	0.871957	-0.0080159	0.0046064	0.0818332	-0.013582	0.0032579	3.06e-05	-0.0076601	0.0090599	0.397838
Body Mass Index (5 kg/m2)	Retired vs Employed (non-employed excluded)	2	110	0.242561	0.0028438	0.0018303	0.12025	0.0015959	0.0051931	0.758608	0.0008836	0.003439	0.797219	-1.3e-05	0.0025652	0.995969	-0.0064769	0.0068153	0.341936
Body Mass Index (5 kg/m2)	Retired vs Employed (non-employed excluded) [65+ years excluded]	2	110	0.650761	0.0020662	0.00196	0.291787	0.0023565	0.0055403	0.670589	-0.0002055	0.0036692	0.95533	0.000658	0.0028579	0.817902	1.77e-05	0.0070558	0.998
Body Mass Index (5 kg/m2)	Satisfied with Family Relationships	2	110	0.140045	-0.0040966	0.0044965	0.362265	0.0326036	0.0122388	0.0077229	-0.0259431	0.0080955	0.0013524	-0.0068023	0.0066153	0.303819	-0.0004797	0.0165788	0.976916
Body Mass Index (5 kg/m2)	Satisfied with Financial Situation	2	110	0.261783	-0.0041682	0.0031522	0.186061	-0.0028251	0.0089738	0.752904	-0.0009493	0.0059343	0.87291	-0.0028504	0.0047373	0.547369	-0.0018257	0.0126149	0.884925
Body Mass Index (5 kg/m2)	Satisfied with Friendships	2	110	0.0388588	-0.004932	0.0066165	0.456024	0.0261278	0.0185679	0.159383	-0.0219202	0.0122615	0.0738209	-0.0052184	0.0090761	0.565319	-0.0142949	0.0227662	0.530069
Body Mass Index (5 kg/m2)	Satisfied with Health	2	110	0.166454	-0.0166401	0.003143	1.19e-07	-0.0135196	0.0089215	0.129672	-0.0022086	0.0059063	0.708446	-0.0211269	0.0045592	3.59e-06	-0.0307749	0.0116504	0.0082529
Body Mass Index (5 kg/m2)	Satisfied with Work	2	110	0.0067148	-0.0004343	0.0049684	0.93035	0.0101439	0.0140827	0.471333	-0.0074819	0.009318	0.422001	0.0032999	0.0065254	0.613064	0.0102925	0.0158457	0.515987
Body Mass Index (5 kg/m2)	Skilled Job	2	110	0.0062242	-0.0108727	0.0021834	6.37e-07	-0.0038235	0.0061568	0.534592	-0.0049922	0.0040782	0.220901	-0.0077314	0.0029951	0.0098414	-0.0046487	0.0074722	0.533852
Body Mass Index (5 kg/m2)	TDI at Recruitment	2	110	0.0112912	0.009967	0.0019005	1.57e-07	0.0076832	0.0053888	0.153939	0.0016173	0.0035691	0.650444	0.0113368	0.0026379	1.73e-05	0.0097102	0.0071292	0.173185
Body Mass Index (5 kg/m2)	TDI at Recruitment (binary)	2	110	0.0086093	0.0063583	0.001408	6.3e-06	0.0064679	0.0039973	0.105646	-7.76e-05	0.0026471	0.976622	0.0051805	0.0018979	0.0063415	0.0057437	0.0050592	0.256248
Body Mass Index (5 kg/m2)	University Education	2	110	3.31e-26	-0.0095721	0.0022981	3.11e-05	0.0064708	0.0063101	0.305141	-0.0113597	0.0041788	0.0065592	-0.0123988	0.0022132	2.12e-08	-0.013261	0.0062548	0.0339937
Body Mass Index (5 kg/m2)	Weekly Friend Visits	2	110	0.0025835	0.0014529	0.001678	0.386574	-0.0004179	0.0047623	0.930079	0.0013236	0.0031518	0.674511	0.0029127	0.0020895	0.163328	0.0033077	0.0060601	0.585195
Body Mass Index (5 kg/m2)	Weekly Leisure or Social Activity	2	110	1.25e-06	-0.0050145	0.0016457	0.0023117	-0.002768	0.0046639	0.552857	-0.0015913	0.0030896	0.606516	-0.0053549	0.0020556	0.009187	0.0011186	0.006179	0.85634
Body Mass Index (5 kg/m2)	Able to Confide	Combined			-0.0012987	0.0011738	0.26855
Body Mass Index (5 kg/m2)	Cohabiting	Combined			-0.0024544	0.0010483	0.0192097
Body Mass Index (5 kg/m2)	Happy	Combined			-0.0055657	0.0035447	0.116378
Body Mass Index (5 kg/m2)	Household Income	Combined			-156.521	19.8232	2.88e-15
Body Mass Index (5 kg/m2)	Household Income (binary)	Combined			-0.0105781	0.001384	2.12e-14
Body Mass Index (5 kg/m2)	Household Income (equivalised)	Combined			-53.9289	9.30341	6.76e-09
Body Mass Index (5 kg/m2)	Household Income (retired excluded)	Combined			-137.452	24.7587	2.83e-08
Body Mass Index (5 kg/m2)	Lonely	Combined			0.0075079	0.0011507	6.83e-11
Body Mass Index (5 kg/m2)	Non-employed vs Employed (retired excluded)	Combined			0.0083478	0.0017422	1.66e-06
Body Mass Index (5 kg/m2)	Non-employed vs Employed (retired excluded) [65+ years excluded]	Combined			0.0084622	0.001766	1.65e-06
Body Mass Index (5 kg/m2)	Non-employed vs Employed/Retired	Combined			0.0074974	0.0017146	1.23e-05
Body Mass Index (5 kg/m2)	Non-employed vs Employed/Retired [65+ years excluded]	Combined			0.0077394	0.0017455	9.25e-06
Body Mass Index (5 kg/m2)	Own Accommodation Lived In	Combined			-0.012625	0.0017558	6.46e-13
Body Mass Index (5 kg/m2)	Retired vs Employed (non-employed excluded)	Combined			0.0043561	0.001346	0.0012113
Body Mass Index (5 kg/m2)	Retired vs Employed (non-employed excluded) [65+ years excluded]	Combined			0.0039064	0.0014683	0.0078022
Body Mass Index (5 kg/m2)	Satisfied with Family Relationships	Combined			-0.0052082	0.0030864	0.0915159
Body Mass Index (5 kg/m2)	Satisfied with Financial Situation	Combined			-0.0088721	0.0022269	6.78e-05
Body Mass Index (5 kg/m2)	Satisfied with Friendships	Combined			0.000484	0.0043888	0.91218
Body Mass Index (5 kg/m2)	Satisfied with Health	Combined			-0.0185792	0.0022922	5.25e-16
Body Mass Index (5 kg/m2)	Satisfied with Work	Combined			-0.0021072	0.0033219	0.525858
Body Mass Index (5 kg/m2)	Skilled Job	Combined			-0.0110701	0.0016282	1.05e-11
Body Mass Index (5 kg/m2)	TDI at Recruitment	Combined			0.0099609	0.0013462	1.37e-13
Body Mass Index (5 kg/m2)	TDI at Recruitment (binary)	Combined			0.0057552	0.0009767	3.81e-09
Body Mass Index (5 kg/m2)	University Education	Combined			-0.0107442	0.0016128	2.71e-11
Body Mass Index (5 kg/m2)	Weekly Friend Visits	Combined			0.002194	0.0012079	0.0693248
Body Mass Index (5 kg/m2)	Weekly Leisure or Social Activity	Combined			-0.0045482	0.0011755	0.0001092
Breast Cancer	Able to Confide	1	7	0.698809	-0.833493	0.445428	0.0613147	-0.166536	1.70106	0.922011	-0.0053877	0.0132616	0.684553	-0.758795	0.600117	0.206082	-0.203078	0.811415	0.802374
Breast Cancer	Cohabiting	1	7	0.605277	-0.721312	0.43721	0.0989829	2.43919	1.66971	0.144056	-0.0255256	0.0130148	0.0498461	-0.801862	0.612721	0.190639	-0.213296	0.823521	0.795631
Breast Cancer	Happy	1	7	0.0852788	0.552439	2.24116	0.805297	0.996283	9.37172	0.915339	-0.0035828	0.0730103	0.960861	-1.09257	2.33895	0.640414	-1.93178	3.59058	0.590568
Breast Cancer	Household Income	1	7	0.901809	-21426.5	6413.79	0.0008357	-17209.8	24495.2	0.482318	-34.051	190.906	0.858436	-24536	8679.7	0.0047012	-29094.7	11657.5	0.0125673
Breast Cancer	Household Income (binary)	1	7	0.770146	-1.12443	0.488048	0.021227	0.189545	1.86401	0.919006	-0.0106082	0.0145239	0.465149	-1.12581	0.626277	0.0722376	-1.09363	0.795848	0.169388
Breast Cancer	Household Income (equivalised)	1	7	0.950229	-7847.25	3110.97	0.0116543	-8438.33	11881.3	0.477567	4.77317	92.5979	0.958889	-6842.01	3963.49	0.0843009	-5171.04	5546.35	0.351165
Breast Cancer	Household Income (retired excluded)	1	7	0.958947	-16685.5	9068.34	0.065773	-32126.8	34640.2	0.353697	124.684	269.955	0.644174	-20706.2	12005.2	0.0845695	-22039.1	15607.2	0.157917
Breast Cancer	Lonely	1	7	0.186151	0.241565	0.607994	0.691135	0.218335	2.54424	0.931613	0.0001876	0.019827	0.992452	1.02899	0.782029	0.188241	1.12692	1.04065	0.278854
Breast Cancer	Non-employed vs Employed (retired excluded)	1	7	0.338862	-0.237178	0.785008	0.76255	-2.49951	3.11039	0.421628	0.0182728	0.0242451	0.451046	0.423147	1.10431	0.701587	-0.149911	1.64488	0.927383
Breast Cancer	Non-employed vs Employed (retired excluded) [65+ years excluded]	1	7	0.337599	-0.197663	0.796297	0.803958	-3.05792	3.05422	0.316725	0.0231034	0.0238084	0.331853	0.74593	1.16208	0.520945	1.52223	1.58254	0.336106
Breast Cancer	Non-employed vs Employed/Retired	1	7	0.367593	-0.33783	0.755186	0.654625	-2.21414	3.03597	0.465817	0.0151548	0.023665	0.52192	0.227764	1.11288	0.837837	-0.750437	1.57189	0.63307
Breast Cancer	Non-employed vs Employed/Retired [65+ years excluded]	1	7	0.339049	-0.291254	0.783194	0.709982	-2.88686	3.04598	0.343252	0.020966	0.0237446	0.377247	0.625426	1.14657	0.585426	1.11362	1.6864	0.509029
Breast Cancer	Own Accommodation Lived In	1	7	0.100945	-0.3604	0.909593	0.691942	5.6442	2.61093	0.0306366	-0.0484829	0.0203456	0.0171737	0.161191	0.966159	0.867498	0.731334	1.16989	0.531887
Breast Cancer	Retired vs Employed (non-employed excluded)	1	7	0.795645	0.814493	0.583608	0.16283	0.488418	2.22864	0.826529	0.0026328	0.0173668	0.879501	0.847443	0.786505	0.281266	0.730355	1.07767	0.497952
Breast Cancer	Retired vs Employed (non-employed excluded) [65+ years excluded]	1	7	0.467684	0.871089	0.654994	0.183545	-0.729006	2.5446	0.774502	0.0129214	0.0198315	0.514686	0.693082	0.971424	0.475555	0.391386	1.3569	0.773009
Breast Cancer	Satisfied with Family Relationships	1	7	0.303039	-0.0523533	1.52193	0.972559	2.73209	6.23753	0.661381	-0.0224559	0.0485506	0.643705	-0.402005	2.11675	0.849375	0.537239	3.03937	0.859697
Breast Cancer	Satisfied with Financial Situation	1	7	0.0798418	-1.196	1.37474	0.384309	-2.48713	5.72391	0.663914	0.0104306	0.0446302	0.815209	-1.07199	1.55991	0.491951	-0.9392	2.24351	0.675486
Breast Cancer	Satisfied with Friendships	1	7	0.473799	-0.748839	1.95674	0.701944	6.14647	7.47703	0.411051	-0.0556172	0.0582076	0.339326	-0.878677	2.76082	0.750282	-2.63528	3.52925	0.455247
Breast Cancer	Satisfied with Health	1	7	0.570625	-1.29552	0.982542	0.187325	3.34329	3.75315	0.373038	-0.0374597	0.0292508	0.20032	-1.09195	1.35469	0.420214	-0.49881	1.85651	0.788174
Breast Cancer	Satisfied with Work	1	7	0.672351	2.05785	1.42632	0.149087	0.776076	5.44855	0.886735	0.0103293	0.0423766	0.807424	1.40374	2.05117	0.493747	1.53989	2.75088	0.57563
Breast Cancer	Skilled Job	1	7	0.881706	-0.787338	0.620174	0.204247	-3.0951	2.36914	0.191408	0.0186423	0.0184708	0.312837	-0.925439	0.82179	0.260112	-1.27303	1.09377	0.244467
Breast Cancer	TDI at Recruitment	1	7	0.496898	0.561837	0.551179	0.308043	-2.72279	2.10492	0.195827	0.0265237	0.0164044	0.105908	0.731375	0.765943	0.339644	0.368402	1.06174	0.728608
Breast Cancer	TDI at Recruitment (binary)	1	7	0.46739	0.590419	0.404372	0.144265	-1.09825	1.54433	0.476991	0.0136379	0.012037	0.257216	0.804781	0.564905	0.154264	0.742639	0.729669	0.308785
Breast Cancer	University Education	1	7	0.370051	-0.524368	0.450582	0.244522	1.65746	1.65343	0.316134	-0.0176179	0.0128851	0.17153	-1.06205	0.628395	0.0910095	-0.874433	0.863878	0.311434
Breast Cancer	Weekly Friend Visits	1	7	0.84104	-0.357938	0.469779	0.446103	1.16019	1.79432	0.517897	-0.0122605	0.0139856	0.380675	-0.353529	0.620172	0.568643	-0.228063	0.79432	0.774022
Breast Cancer	Weekly Leisure or Social Activity	1	7	0.418434	0.477372	0.415224	0.250278	1.58321	1.65986	0.340174	-0.0089277	0.012933	0.490001	0.0419309	0.590197	0.943361	-0.315753	0.809298	0.696421
Breast Cancer	Able to Confide	2	5	0.643782	0.645503	0.489938	0.187664	2.32587	1.56724	0.137795	-0.0146114	0.0129448	0.259002	0.261671	0.666694	0.694696	0.0385372	0.8465	0.963689
Breast Cancer	Cohabiting	2	5	0.0092666	0.245265	0.886888	0.782129	-1.81194	3.02937	0.549756	0.0178937	0.0250301	0.474678	-0.0823808	0.750873	0.912637	-0.873691	1.01068	0.387337
Breast Cancer	Happy	2	5	0.032579	4.96525	2.90875	0.087821	15.4938	8.61278	0.0720298	-0.0914359	0.0710397	0.198056	-0.158507	3.73182	0.96612	-2.57942	5.31508	0.627462
Breast Cancer	Household Income	2	5	0.449933	-7646.23	7076.19	0.279894	-27666.1	22645	0.221809	174.141	187.112	0.352019	159.089	11193.8	0.988661	-324.735	13558.8	0.980892
Breast Cancer	Household Income (binary)	2	5	0.781963	-0.583735	0.533499	0.273883	-1.24179	1.70704	0.466949	0.0057235	0.0141035	0.684872	-0.975209	0.699971	0.163555	-1.09553	0.883779	0.215126
Breast Cancer	Household Income (equivalised)	2	5	0.442137	-7630.73	3448.18	0.0268997	-4934.73	12213.6	0.686187	-23.4509	100.919	0.816248	-8648.96	4647.71	0.0627573	-7454.73	5707.13	0.19148
Breast Cancer	Household Income (retired excluded)	2	5	0.727408	-23775.6	9981.51	0.0172207	-16347.5	31951	0.6089	-64.6323	264.096	0.806666	-31667.7	14770.7	0.0320369	-32103.3	17395.7	0.064969
Breast Cancer	Lonely	2	5	0.835516	-0.646914	0.555693	0.24436	-0.758199	1.77758	0.669718	0.0009676	0.0146816	0.947451	-0.539057	0.723796	0.456414	-0.563512	0.823144	0.493606
Breast Cancer	Non-employed vs Employed (retired excluded)	2	5	0.684781	1.38474	0.808946	0.0869372	2.052	2.59306	0.428742	-0.0058116	0.0214572	0.78651	1.26813	1.10949	0.253043	0.88634	1.33696	0.507361
Breast Cancer	Non-employed vs Employed (retired excluded) [65+ years excluded]	2	5	0.811069	1.10198	0.819935	0.178952	1.78283	2.62745	0.49743	-0.0059285	0.0217361	0.785047	1.06484	1.11959	0.341554	0.670125	1.37959	0.627149
Breast Cancer	Non-employed vs Employed/Retired	2	5	0.691115	1.2432	0.796141	0.118397	1.9821	2.55058	0.437089	-0.0064318	0.0210926	0.760418	1.21935	1.06303	0.25136	0.752979	1.33354	0.572315
Breast Cancer	Non-employed vs Employed/Retired [65+ years excluded]	2	5	0.78149	0.979839	0.808386	0.225477	2.0726	2.58958	0.423501	-0.0095118	0.0214143	0.656911	0.899835	1.08103	0.405193	0.891801	1.29547	0.4912
Breast Cancer	Own Accommodation Lived In	2	5	0.593361	-0.562486	0.755857	0.456773	-2.85592	2.41955	0.237861	0.0199555	0.0199993	0.31837	-0.358129	1.09961	0.744661	-0.905344	1.39011	0.514869
Breast Cancer	Retired vs Employed (non-employed excluded)	2	5	0.765318	0.565056	0.645166	0.381122	0.856096	2.06446	0.678374	-0.0025312	0.0170556	0.88202	0.490664	0.866173	0.571072	0.570431	0.999137	0.568051
Breast Cancer	Retired vs Employed (non-employed excluded) [65+ years excluded]	2	5	0.463928	0.854608	0.7215	0.23622	-0.167597	2.44937	0.945448	0.0088922	0.0202403	0.660422	0.981663	0.965722	0.309388	0.287985	1.27808	0.821726
Breast Cancer	Satisfied with Family Relationships	2	5	0.118557	-0.85647	2.09244	0.682307	9.01995	4.94597	0.0681978	-0.0860015	0.0409168	0.0355651	-0.559616	2.30016	0.807777	-0.368912	2.75528	0.893487
Breast Cancer	Satisfied with Financial Situation	2	5	0.202042	-0.0093966	1.35786	0.994479	7.51714	3.56334	0.0348947	-0.0655134	0.0294667	0.0261956	-0.625673	1.66532	0.707135	1.12151	2.31177	0.627585
Breast Cancer	Satisfied with Friendships	2	5	0.154724	0.0064558	2.80705	0.998165	7.88076	9.21111	0.392235	-0.0685559	0.0761845	0.368191	1.40674	2.95248	0.633746	2.88224	3.18802	0.36595
Breast Cancer	Satisfied with Health	2	5	0.687685	1.59132	1.08494	0.142448	3.08757	3.47423	0.374161	-0.0130175	0.0287146	0.650303	1.45213	1.55176	0.349378	1.93248	1.97898	0.328815
Breast Cancer	Satisfied with Work	2	5	0.503988	1.99625	1.56143	0.20108	5.48696	5.00276	0.272735	-0.0303909	0.0413794	0.462678	2.66844	2.09729	0.203258	3.5182	2.67848	0.189012
Breast Cancer	Skilled Job	2	5	0.791821	-1.35217	0.685487	0.0485445	-3.17725	2.19575	0.147896	0.0158853	0.0181564	0.381619	-1.60219	0.885755	0.0704752	-1.69291	1.11174	0.127821
Breast Cancer	TDI at Recruitment	2	5	0.367683	-0.183478	0.628152	0.770216	-1.3585	2.20854	0.53848	0.0102201	0.0182474	0.575422	0.929438	0.94165	0.323627	0.993919	1.19887	0.407077
Breast Cancer	TDI at Recruitment (binary)	2	5	0.300629	0.126683	0.492118	0.796851	-0.699959	1.74808	0.688851	0.0071908	0.014445	0.618622	0.495764	0.708181	0.483895	0.516821	0.945201	0.584527
Breast Cancer	University Education	2	5	0.396165	-0.863628	0.480463	0.0722576	1.2824	1.5231	0.399804	-0.0186614	0.0125808	0.137987	-1.26586	0.74654	0.089954	-0.850293	0.956949	0.374247
Breast Cancer	Weekly Friend Visits	2	5	0.520103	0.544513	0.519257	0.294345	1.70006	1.66088	0.306027	-0.0100484	0.0137187	0.463885	-0.104893	0.782913	0.89342	-0.259256	1.0067	0.796769
Breast Cancer	Weekly Leisure or Social Activity	2	5	0.459743	-0.140483	0.455272	0.757649	-1.08178	1.49495	0.469299	0.0081872	0.0123517	0.507434	0.163317	0.661547	0.805008	0.507317	0.880995	0.56472
Breast Cancer	Able to Confide	Combined			-0.164215	0.32958	0.618305
Breast Cancer	Cohabiting	Combined			-0.532338	0.392149	0.174626
Breast Cancer	Happy	Combined			2.19626	1.77532	0.216047
Breast Cancer	Household Income	Combined			-15211.4	4752.2	0.0013699
Breast Cancer	Household Income (binary)	Combined			-0.878089	0.3601	0.0147501
Breast Cancer	Household Income (equivalised)	Combined			-7750.1	2309.83	0.0007929
Breast Cancer	Household Income (retired excluded)	Combined			-19891.4	6711.95	0.0030408
Breast Cancer	Lonely	Combined			-0.242526	0.41018	0.554342
Breast Cancer	Non-employed vs Employed (retired excluded)	Combined			0.549428	0.563357	0.329424
Breast Cancer	Non-employed vs Employed (retired excluded) [65+ years excluded]	Combined			0.433156	0.571241	0.448288
Breast Cancer	Non-employed vs Employed/Retired	Combined			0.410977	0.547904	0.453201
Breast Cancer	Non-employed vs Employed/Retired [65+ years excluded]	Combined			0.324178	0.562497	0.564399
Breast Cancer	Own Accommodation Lived In	Combined			-0.47994	0.581336	0.409042
Breast Cancer	Retired vs Employed (non-employed excluded)	Combined			0.702239	0.432804	0.104689
Breast Cancer	Retired vs Employed (non-employed excluded) [65+ years excluded]	Combined			0.863643	0.484962	0.0749377
Breast Cancer	Satisfied with Family Relationships	Combined			-0.330572	1.2308	0.78825
Breast Cancer	Satisfied with Financial Situation	Combined			-0.595367	0.966063	0.537708
Breast Cancer	Satisfied with Friendships	Combined			-0.501845	1.60522	0.75456
Breast Cancer	Satisfied with Health	Combined			0.0052725	0.72828	0.994224
Breast Cancer	Satisfied with Work	Combined			2.02983	1.05309	0.0539181
Breast Cancer	Skilled Job	Combined			-1.04157	0.45989	0.0235236
Breast Cancer	TDI at Recruitment	Combined			0.237619	0.414299	0.566276
Breast Cancer	TDI at Recruitment (binary)	Combined			0.40351	0.312427	0.196519
Breast Cancer	University Education	Combined			-0.683121	0.328666	0.0376663
Breast Cancer	Weekly Friend Visits	Combined			0.0482535	0.348367	0.889834
Breast Cancer	Weekly Leisure or Social Activity	Combined			0.19681	0.306791	0.52119
Cholesterol (1mmol/l)	Able to Confide	1	89	0.0384514	0.006645	0.0212057	0.754008	0.0033938	0.0337554	0.919916	0.0002443	0.001966	0.901114	0.0242635	0.0326036	0.456756	0.0376368	0.0587488	0.521757
Cholesterol (1mmol/l)	Cohabiting	1	89	0.75326	0.0096059	0.0183532	0.600703	0.0458276	0.0290237	0.114343	-0.0027276	0.0016931	0.107181	-0.0333195	0.0326451	0.307416	-0.0785105	0.0633383	0.215144
Cholesterol (1mmol/l)	Happy	1	89	0.0617628	0.0969272	0.0756126	0.19988	0.363851	0.112899	0.0012694	-0.0205259	0.006673	0.0020984	-0.117945	0.126545	0.351314	0.0692039	0.237253	0.770525
Cholesterol (1mmol/l)	Household Income	1	89	0.635059	192.626	269.435	0.474654	-62.0935	426.537	0.884256	19.1381	24.8441	0.441106	723.722	463.701	0.118583	1022.36	836.237	0.22149
Cholesterol (1mmol/l)	Household Income (binary)	1	89	0.602442	0.0092452	0.0204926	0.651882	-0.0037906	0.0324311	0.906954	0.0009795	0.0018887	0.604036	0.0267189	0.0355633	0.45247	0.0645937	0.0666285	0.332315
Cholesterol (1mmol/l)	Household Income (equivalised)	1	89	0.724764	54.566	130.687	0.676289	-191.405	206.888	0.354882	18.4807	12.0504	0.125123	-142.77	214.469	0.505609	-339.047	403.993	0.401335
Cholesterol (1mmol/l)	Household Income (retired excluded)	1	89	0.768026	-44.0236	381.344	0.908094	-417.648	603.947	0.489232	28.0445	35.1527	0.424993	179.872	629.989	0.775249	193.865	1136.23	0.864522
Cholesterol (1mmol/l)	Lonely	1	89	0.246655	-0.0159409	0.0221067	0.470854	-0.0537896	0.0347462	0.121605	0.0028544	0.0020292	0.159526	0.017899	0.0381644	0.639071	-0.003203	0.0703673	0.963694
Cholesterol (1mmol/l)	Non-employed vs Employed (retired excluded)	1	89	0.143972	-0.0274325	0.0332998	0.41005	-0.0388784	0.0528757	0.46217	0.0008633	0.003087	0.779748	-0.0418552	0.0539754	0.438074	-0.0166714	0.105666	0.874634
Cholesterol (1mmol/l)	Non-employed vs Employed (retired excluded) [65+ years excluded]	1	89	0.156363	-0.0388188	0.0336115	0.24812	-0.0488287	0.0533608	0.360157	0.0007553	0.0031162	0.80848	-0.0616044	0.0554561	0.266625	-0.116915	0.101177	0.247867
Cholesterol (1mmol/l)	Non-employed vs Employed/Retired	1	89	0.215374	-0.0134389	0.0320805	0.675281	-0.0243892	0.0509333	0.632048	0.0008261	0.0029741	0.78119	-0.0199201	0.0532351	0.708262	-0.0962798	0.106497	0.365961
Cholesterol (1mmol/l)	Non-employed vs Employed/Retired [65+ years excluded]	1	89	0.218078	-0.0243926	0.0325328	0.453385	-0.0357393	0.0516413	0.488894	0.0008563	0.0030159	0.776478	-0.0146355	0.0541628	0.786996	-0.0921081	0.10088	0.361217
Cholesterol (1mmol/l)	Own Accommodation Lived In	1	89	0.0215928	-0.0070852	0.0330847	0.830427	0.0068676	0.0525677	0.896058	-0.0010499	0.0030635	0.731826	-0.0721227	0.0489546	0.140681	-0.0411064	0.0976085	0.673656
Cholesterol (1mmol/l)	Retired vs Employed (non-employed excluded)	1	89	0.428864	-0.0361196	0.024762	0.144657	-0.0583209	0.0393112	0.137923	0.0016683	0.0022902	0.46635	-0.0107321	0.0413421	0.795179	-0.0028723	0.0765107	0.970054
Cholesterol (1mmol/l)	Retired vs Employed (non-employed excluded) [65+ years excluded]	1	89	0.548884	-0.0506406	0.0275201	0.0657493	-0.0704712	0.0435478	0.105609	0.001492	0.0025392	0.556817	-0.0427775	0.0442193	0.333347	-0.0176504	0.0848044	0.835127
Cholesterol (1mmol/l)	Satisfied with Family Relationships	1	89	0.535488	0.0268252	0.0580508	0.644011	0.001194	0.0917793	0.989621	0.0019324	0.0053595	0.718433	0.0347105	0.1005	0.729811	0.0918942	0.190803	0.630077
Cholesterol (1mmol/l)	Satisfied with Financial Situation	1	89	0.488189	0.0274634	0.0421626	0.514809	0.0847624	0.066717	0.203915	-0.0043105	0.0038898	0.267786	0.0581504	0.0727587	0.424161	0.103241	0.144901	0.476158
Cholesterol (1mmol/l)	Satisfied with Friendships	1	89	0.943321	-0.0345741	0.0815687	0.671665	-0.0130306	0.128833	0.919437	-0.0016263	0.007528	0.828961	0.0149738	0.134594	0.911416	0.150565	0.257337	0.558489
Cholesterol (1mmol/l)	Satisfied with Health	1	89	0.697304	-0.0215115	0.0412879	0.602359	0.036479	0.0654385	0.577216	-0.0043529	0.0038108	0.253354	-0.0238511	0.071671	0.739296	-0.0166242	0.143357	0.907681
Cholesterol (1mmol/l)	Satisfied with Work	1	89	0.800103	0.0073939	0.0597722	0.901552	0.0817149	0.0945877	0.38764	-0.0055966	0.0055203	0.310672	0.0382671	0.098746	0.698363	0.115286	0.168805	0.494636
Cholesterol (1mmol/l)	Skilled Job	1	89	0.0738958	0.043764	0.0288912	0.129827	-0.0021832	0.0455666	0.961785	0.0034525	0.0026546	0.19341	0.0962227	0.0446968	0.0313354	0.0922121	0.0833331	0.268489
Cholesterol (1mmol/l)	TDI at Recruitment	1	89	0.568355	0.0119429	0.0231475	0.60589	0.0283745	0.0366413	0.438702	-0.001235	0.0021349	0.562928	0.0361322	0.0389199	0.353214	0.0499942	0.075928	0.510254
Cholesterol (1mmol/l)	TDI at Recruitment (binary)	1	89	0.322595	0.0262411	0.0175257	0.134317	0.0248158	0.0279035	0.373819	0.0001071	0.0016253	0.947468	0.0324041	0.0284129	0.254089	0.0040928	0.0570097	0.942768
Cholesterol (1mmol/l)	University Education	1	89	0.105764	0.0182746	0.0198643	0.357588	-0.0131292	0.0313322	0.675192	0.0023587	0.0018245	0.196094	0.0359554	0.0325281	0.269002	0.0083507	0.0684384	0.902885
Cholesterol (1mmol/l)	Weekly Friend Visits	1	89	0.117678	0.0006652	0.0214299	0.975236	-0.0139669	0.0340284	0.681476	0.0011005	0.0019829	0.578888	-0.0070635	0.0340164	0.835502	-0.0175248	0.0626379	0.779647
Cholesterol (1mmol/l)	Weekly Leisure or Social Activity	1	89	0.0997916	-0.0191987	0.0190052	0.312409	0.0162248	0.0298442	0.586684	-0.0026644	0.0017396	0.125621	-0.0479437	0.032173	0.136176	-0.0368914	0.0644687	0.567161
Cholesterol (1mmol/l)	Able to Confide	2	93	0.0611708	-0.0041799	0.0207595	0.840425	-0.034494	0.0329347	0.294941	0.0021857	0.0018461	0.236446	-0.0034496	0.031902	0.913891	-0.0083227	0.0631244	0.895106
Cholesterol (1mmol/l)	Cohabiting	2	93	0.0092106	0.0056363	0.021655	0.79465	-0.0217527	0.0344213	0.527416	0.0019762	0.0019309	0.306079	0.0209806	0.0318856	0.510541	0.0237976	0.0609115	0.696025
Cholesterol (1mmol/l)	Happy	2	93	0.0483101	-0.0590471	0.0762266	0.438561	-0.0148713	0.121566	0.902637	-0.0031922	0.0068241	0.639936	-0.104152	0.117208	0.374214	-0.118493	0.21387	0.57955
Cholesterol (1mmol/l)	Household Income	2	93	0.001844	-1.87077	328.069	0.99545	-29.4269	524.184	0.955231	1.98874	29.4011	0.946071	-1230.9	467.76	0.0085013	-1762.55	912.333	0.0533699
Cholesterol (1mmol/l)	Household Income (binary)	2	93	0.0225732	-0.0152747	0.023325	0.512557	-0.0114534	0.0372648	0.758577	-0.0002756	0.002089	0.895026	-0.0270204	0.0357567	0.449845	-0.0087057	0.0732805	0.905434
Cholesterol (1mmol/l)	Household Income (equivalised)	2	93	0.381394	-246.376	133.784	0.0655349	-275.364	213.728	0.197611	2.09209	11.9878	0.861459	-373.035	224.085	0.0959713	-475.676	432.261	0.271142
Cholesterol (1mmol/l)	Household Income (retired excluded)	2	93	0.0293346	61.3411	433.007	0.887346	3.57684	691.898	0.995875	4.16823	38.8048	0.914459	-429.327	627.8	0.494064	-1125.36	1219.73	0.3562
Cholesterol (1mmol/l)	Lonely	2	93	0.257558	-0.0440043	0.0220441	0.0459131	-0.0350382	0.0351312	0.318594	-0.00065	0.0019767	0.742289	-0.0552947	0.0358518	0.122998	-0.0327137	0.0691061	0.635939
Cholesterol (1mmol/l)	Non-employed vs Employed (retired excluded)	2	93	0.12572	-0.0302317	0.0334422	0.365996	0.0107209	0.0531586	0.840169	-0.0029571	0.0029835	0.321619	-0.0925283	0.0520731	0.0755856	-0.130343	0.0987679	0.186939
Cholesterol (1mmol/l)	Non-employed vs Employed (retired excluded) [65+ years excluded]	2	93	0.133069	-0.0341104	0.033791	0.312758	0.0038563	0.0537477	0.942802	-0.0027422	0.003017	0.36339	-0.0961605	0.0555409	0.0833901	-0.100295	0.10182	0.324611
Cholesterol (1mmol/l)	Non-employed vs Employed/Retired	2	93	0.116705	-0.0327154	0.0329782	0.321183	0.0119618	0.0523551	0.819277	-0.0032265	0.0029388	0.272243	-0.0958954	0.0538814	0.0751168	-0.125148	0.0991426	0.20684
Cholesterol (1mmol/l)	Non-employed vs Employed/Retired [65+ years excluded]	2	93	0.121018	-0.036231	0.0334055	0.278106	0.0052597	0.0530788	0.921064	-0.0029972	0.0029798	0.314496	-0.0801243	0.0529374	0.130135	-0.0841254	0.103195	0.414954
Cholesterol (1mmol/l)	Own Accommodation Lived In	2	93	0.212158	0.030026	0.0303879	0.32311	-1.53e-05	0.0483345	0.999748	0.0021722	0.0027144	0.423556	0.0110078	0.0517828	0.831657	0.087503	0.10117	0.387089
Cholesterol (1mmol/l)	Retired vs Employed (non-employed excluded)	2	93	0.013608	0.0148532	0.0285784	0.603249	-0.0118732	0.0454923	0.794098	0.0019312	0.0025537	0.449508	0.0125666	0.0421769	0.765742	0.0155435	0.0849231	0.854774
Cholesterol (1mmol/l)	Retired vs Employed (non-employed excluded) [65+ years excluded]	2	93	0.0397005	0.0206557	0.0309981	0.505184	-0.0108223	0.0493122	0.826289	0.002275	0.0027685	0.411228	0.0226589	0.0470623	0.630184	0.0543111	0.0923327	0.556391
Cholesterol (1mmol/l)	Satisfied with Family Relationships	2	93	0.723428	0.008766	0.0585711	0.88103	-0.0154268	0.0926654	0.867781	0.0017587	0.0052201	0.736184	0.0654433	0.098145	0.504898	0.110647	0.178063	0.534341
Cholesterol (1mmol/l)	Satisfied with Financial Situation	2	93	0.526917	-0.0864408	0.0425439	0.0421737	-0.141205	0.0677388	0.0371098	0.0039384	0.0037908	0.298835	-0.14171	0.0685413	0.0386854	-0.221424	0.138601	0.110141
Cholesterol (1mmol/l)	Satisfied with Friendships	2	93	0.775706	0.0076887	0.0827945	0.926011	-0.081468	0.131403	0.535268	0.0064373	0.0073674	0.382253	0.0604427	0.139349	0.66447	0.363531	0.242068	0.133156
Cholesterol (1mmol/l)	Satisfied with Health	2	93	0.12049	-0.0478142	0.044971	0.287681	-0.117003	0.0713702	0.101133	0.004982	0.0039983	0.212759	-0.0724897	0.0717003	0.312012	-0.114908	0.133634	0.389859
Cholesterol (1mmol/l)	Satisfied with Work	2	93	0.884675	3.02e-05	0.0596778	0.999596	-0.052777	0.0948959	0.578103	0.0038042	0.0053152	0.474165	0.0154891	0.100975	0.878086	-0.100234	0.196719	0.610383
Cholesterol (1mmol/l)	Skilled Job	2	93	0.106064	0.0449241	0.0284333	0.114111	0.0257015	0.0452611	0.570137	0.0013932	0.0025459	0.584221	0.0258048	0.043395	0.552078	0.0560193	0.086868	0.519006
Cholesterol (1mmol/l)	TDI at Recruitment	2	93	0.0482848	-0.0358613	0.0258847	0.165923	-0.0375775	0.0413476	0.363445	0.0001239	0.0023201	0.957399	0.0154333	0.0382213	0.686368	-0.0018462	0.0799418	0.981575
Cholesterol (1mmol/l)	TDI at Recruitment (binary)	2	93	0.0445389	-0.0123576	0.0190947	0.517518	-0.0127196	0.0304939	0.676592	2.61e-05	0.0017116	0.987811	-0.0024299	0.030761	0.937039	-0.0037261	0.0569502	0.947834
Cholesterol (1mmol/l)	University Education	2	93	0.0460712	0.037401	0.0203615	0.0662321	0.0534258	0.0324676	0.0998644	-0.0011562	0.0018207	0.525427	0.0033787	0.0295834	0.90907	-0.0199264	0.0580603	0.731447
Cholesterol (1mmol/l)	Weekly Friend Visits	2	93	0.727836	0.009162	0.0197348	0.642466	0.0319244	0.0313115	0.30793	-0.0016464	0.0017583	0.349085	0.0155673	0.0320192	0.626835	0.0379317	0.0618821	0.539898
Cholesterol (1mmol/l)	Weekly Leisure or Social Activity	2	93	0.0052824	0.0315865	0.020637	0.125874	0.0079401	0.0327985	0.808713	0.0017089	0.0018414	0.353381	0.0415499	0.0295979	0.160374	0.0577263	0.0544503	0.28907
Cholesterol (1mmol/l)	Able to Confide	Combined			0.0011175	0.0148344	0.939953
Cholesterol (1mmol/l)	Cohabiting	Combined			0.0079465	0.0140011	0.570334
Cholesterol (1mmol/l)	Happy	Combined			0.0195708	0.0536819	0.715432
Cholesterol (1mmol/l)	Household Income	Combined			114.282	208.215	0.583097
Cholesterol (1mmol/l)	Household Income (binary)	Combined			-0.0014363	0.015395	0.925667
Cholesterol (1mmol/l)	Household Income (equivalised)	Combined			-92.3808	93.4854	0.323062
Cholesterol (1mmol/l)	Household Income (retired excluded)	Combined			2.00123	286.183	0.994421
Cholesterol (1mmol/l)	Lonely	Combined			-0.0300123	0.0156096	0.0545198
Cholesterol (1mmol/l)	Non-employed vs Employed (retired excluded)	Combined			-0.0288261	0.0235967	0.221852
Cholesterol (1mmol/l)	Non-employed vs Employed (retired excluded) [65+ years excluded]	Combined			-0.0364771	0.0238301	0.125839
Cholesterol (1mmol/l)	Non-employed vs Employed/Retired	Combined			-0.0228112	0.0229952	0.321197
Cholesterol (1mmol/l)	Non-employed vs Employed/Retired [65+ years excluded]	Combined			-0.0301551	0.0233066	0.195718
Cholesterol (1mmol/l)	Own Accommodation Lived In	Combined			0.0130442	0.0223803	0.559997
Cholesterol (1mmol/l)	Retired vs Employed (non-employed excluded)	Combined			-0.0142616	0.0187143	0.446019
Cholesterol (1mmol/l)	Retired vs Employed (non-employed excluded) [65+ years excluded]	Combined			-0.0192149	0.0205799	0.350472
Cholesterol (1mmol/l)	Satisfied with Family Relationships	Combined			0.0178761	0.0412308	0.664606
Cholesterol (1mmol/l)	Satisfied with Financial Situation	Combined			-0.028976	0.0299474	0.333263
Cholesterol (1mmol/l)	Satisfied with Friendships	Combined			-0.0137579	0.0581063	0.812835
Cholesterol (1mmol/l)	Satisfied with Health	Combined			-0.0335418	0.0304138	0.270093
Cholesterol (1mmol/l)	Satisfied with Work	Combined			0.0037062	0.0422319	0.930068
Cholesterol (1mmol/l)	Skilled Job	Combined			0.0443533	0.0202653	0.0286237
Cholesterol (1mmol/l)	TDI at Recruitment	Combined			-0.0092988	0.0172546	0.589943
Cholesterol (1mmol/l)	TDI at Recruitment (binary)	Combined			0.0085925	0.0129117	0.505741
Cholesterol (1mmol/l)	University Education	Combined			0.0276014	0.0142187	0.0522334
Cholesterol (1mmol/l)	Weekly Friend Visits	Combined			0.0052629	0.0145169	0.716953
Cholesterol (1mmol/l)	Weekly Leisure or Social Activity	Combined			0.0041069	0.01398	0.768932
Coronary Heart Disease	Able to Confide	1	6	0.959308	-0.977101	0.547403	0.0742651	-1.29304	1.3318	0.331602	0.002972	0.0114211	0.794692	-1.02728	0.666364	0.123165	-0.78512	0.903375	0.384794
Coronary Heart Disease	Cohabiting	1	6	0.222733	-0.0204307	0.63548	0.974352	-0.381782	1.71795	0.824134	0.0033955	0.0147177	0.817542	-0.0533463	0.692605	0.938605	-0.512119	0.93837	0.585235
Coronary Heart Disease	Happy	1	6	0.694816	-0.246516	2.03141	0.903412	0.482217	5.0271	0.923581	-0.0067948	0.0428758	0.874081	-0.704881	2.63408	0.789007	-1.65907	3.66168	0.650483
Coronary Heart Disease	Household Income	1	6	0.177907	-19701.6	9738.72	0.0430713	-31324.5	25733.5	0.223503	109.276	220.593	0.620337	-22635.1	10644.4	0.033464	-29023	14489.8	0.0451775
Coronary Heart Disease	Household Income (binary)	1	6	0.105313	-1.1831	0.810459	0.14435	-2.81287	2.02011	0.163791	0.0152925	0.0172869	0.376355	-0.902908	0.850963	0.28867	-0.921045	1.22537	0.452262
Coronary Heart Disease	Household Income (equivalised)	1	6	0.635763	-3800.03	3824.22	0.320382	5564.39	9311.38	0.550113	-88.0417	79.819	0.27002	-2657.86	4713.35	0.572823	-531.075	6554.34	0.935421
Coronary Heart Disease	Household Income (retired excluded)	1	6	0.247369	-25557.9	12874.4	0.047126	-61060.6	29128.1	0.0360575	333.651	249.574	0.181262	-24134.6	15454.7	0.118374	-35047.3	22719.8	0.12293
Coronary Heart Disease	Lonely	1	6	0.953415	0.335578	0.618632	0.587507	-0.190138	1.51069	0.899841	0.0049322	0.0129302	0.702872	0.443171	0.779496	0.569671	0.290186	1.00093	0.771879
Coronary Heart Disease	Non-employed vs Employed (retired excluded)	1	6	0.499327	0.970067	0.907935	0.285326	-1.38282	2.23431	0.535981	0.0219701	0.0190627	0.249108	0.981828	1.14351	0.390555	0.974558	1.65509	0.555979
Coronary Heart Disease	Non-employed vs Employed (retired excluded) [65+ years excluded]	1	6	0.60673	0.792414	0.920223	0.389177	-1.34375	2.26491	0.552987	0.0199458	0.0193238	0.301983	1.03036	1.13046	0.362057	1.22864	1.68673	0.466359
Coronary Heart Disease	Non-employed vs Employed/Retired	1	6	0.339056	0.825088	0.951008	0.385617	-1.88358	2.19719	0.391297	0.0252867	0.018743	0.177294	1.21905	1.17848	0.300938	1.22519	1.6888	0.468156
Coronary Heart Disease	Non-employed vs Employed/Retired [65+ years excluded]	1	6	0.458152	0.769846	0.906093	0.395529	-1.70779	2.2304	0.443862	0.0231268	0.0190237	0.224105	1.01948	1.22751	0.406245	1.05906	1.70776	0.535161
Coronary Heart Disease	Own Accommodation Lived In	1	6	0.789608	-0.373559	0.841545	0.657117	-0.192494	2.0516	0.925247	-0.0017002	0.0175696	0.922907	-0.156154	1.01825	0.878119	-0.504715	1.42695	0.723562
Coronary Heart Disease	Retired vs Employed (non-employed excluded)	1	6	0.520835	0.364335	0.718145	0.611925	0.0916044	1.78912	0.959166	0.0025591	0.0153125	0.867271	0.65764	0.985413	0.504533	0.591466	1.42323	0.677718
Coronary Heart Disease	Retired vs Employed (non-employed excluded) [65+ years excluded]	1	6	0.407606	-0.276067	0.811492	0.733708	0.177295	2.19705	0.935683	-0.0042548	0.0188035	0.820985	0.206844	1.10684	0.851756	-1.56757	1.70825	0.358805
Coronary Heart Disease	Satisfied with Family Relationships	1	6	0.59938	-3.00576	1.67918	0.0734513	-2.98341	4.03244	0.45939	-0.0002124	0.0348484	0.995136	-4.15194	2.14458	0.0528661	-4.14062	3.13268	0.186251
Coronary Heart Disease	Satisfied with Financial Situation	1	6	0.340759	0.0214387	1.31716	0.987014	0.300717	3.61344	0.933675	-0.0026141	0.0308913	0.932562	0.027904	1.50795	0.985236	0.0184645	2.00766	0.992662
Coronary Heart Disease	Satisfied with Friendships	1	6	0.840546	-1.77468	2.37245	0.454437	-5.54789	5.65784	0.326806	0.035986	0.0489872	0.462582	0.106076	2.98681	0.971669	1.42958	4.26092	0.73724
Coronary Heart Disease	Satisfied with Health	1	6	0.682898	0.0318296	1.20869	0.978991	-2.29491	2.95937	0.43806	0.0218351	0.0253499	0.389047	-0.0680435	1.5244	0.964397	-0.0368095	2.10115	0.986023
Coronary Heart Disease	Satisfied with Work	1	6	0.611948	1.17862	1.75388	0.50158	-4.13417	4.23213	0.328642	0.0501998	0.0363933	0.16778	2.46998	2.25623	0.273631	5.47582	3.29123	0.0961605
Coronary Heart Disease	Skilled Job	1	6	0.132994	0.173674	0.991562	0.86096	-1.47122	2.53267	0.561311	0.0154973	0.0217389	0.475917	-0.353684	1.00985	0.726163	-1.2104	1.55886	0.437474
Coronary Heart Disease	TDI at Recruitment	1	6	0.0143995	-0.123806	1.14293	0.913739	0.524292	3.09694	0.865566	-0.0060838	0.0265169	0.818532	-1.62212	0.994208	0.102771	-2.32565	1.73284	0.179562
Coronary Heart Disease	TDI at Recruitment (binary)	1	6	0.197034	-0.263591	0.603231	0.662136	0.296646	1.61667	0.854412	-0.0052573	0.0138382	0.704012	-0.78368	0.69205	0.257464	-0.267948	0.939176	0.775414
Coronary Heart Disease	University Education	1	6	0.404648	0.618405	0.536915	0.249414	-1.24486	1.29384	0.335976	0.0175171	0.0110879	0.114145	1.19831	0.702572	0.0880823	1.38752	1.03956	0.181969
Coronary Heart Disease	Weekly Friend Visits	1	6	0.888081	-0.657071	0.578263	0.255838	0.466206	1.41184	0.74124	-0.0105359	0.0120807	0.383142	-0.309429	0.714926	0.665151	-0.122517	1.02309	0.90468
Coronary Heart Disease	Weekly Leisure or Social Activity	1	6	0.0120578	1.04297	0.870798	0.231025	-2.11715	1.62621	0.192952	0.0296716	0.0139283	0.0331457	0.899098	0.804986	0.264033	0.871123	1.16109	0.453098
Coronary Heart Disease	Able to Confide	2	4	0.463931	0.15388	0.673328	0.819229	0.393918	2.31818	0.865068	-0.0018057	0.0164745	0.912723	0.548782	0.856252	0.52158	1.07487	1.24694	0.388685
Coronary Heart Disease	Cohabiting	2	4	0.639106	-0.670738	0.663571	0.312112	-3.10404	2.01984	0.124348	0.0183385	0.0143775	0.202133	-0.297024	0.810594	0.714045	-0.179488	1.15643	0.876656
Coronary Heart Disease	Happy	2	4	0.8948	-0.436158	2.4562	0.859057	-3.95853	7.47508	0.596414	0.0265415	0.053198	0.617837	-0.673885	2.85838	0.81362	-0.758968	4.03169	0.85068
Coronary Heart Disease	Household Income	2	4	0.460239	-8257.32	9720.68	0.395626	18571.6	29615.1	0.530595	-201.999	210.623	0.337531	-11340.3	12327.5	0.357618	-9001.42	16436.5	0.583934
Coronary Heart Disease	Household Income (binary)	2	4	0.47739	-0.608132	0.732341	0.406315	1.99924	2.23133	0.370262	-0.0196413	0.0158775	0.216068	-0.339298	0.9271	0.714382	-0.164553	1.17484	0.888609
Coronary Heart Disease	Household Income (equivalised)	2	4	0.189914	-4622.93	5969.21	0.438658	23094.4	14431.3	0.109534	-208.688	102.636	0.0420239	-8599.6	6555.02	0.18955	-378.072	10519.3	0.97133
Coronary Heart Disease	Household Income (retired excluded)	2	4	0.53598	-16799.3	13689.2	0.219749	-811.096	41840.2	0.984533	-120.454	297.739	0.685801	-13597	16696.3	0.415434	-3771.23	23640.6	0.873256
Coronary Heart Disease	Lonely	2	4	0.0634189	0.468354	1.18914	0.693685	2.2056	4.24648	0.603485	-0.0130696	0.0301803	0.664978	-0.804387	1.09315	0.461827	-1.06704	1.67986	0.5253
Coronary Heart Disease	Non-employed vs Employed (retired excluded)	2	4	0.155734	1.06147	1.47214	0.470886	-3.16493	4.4903	0.480912	0.0318446	0.0319586	0.319039	0.45787	1.45239	0.75257	0.352204	1.78712	0.843766
Coronary Heart Disease	Non-employed vs Employed (retired excluded) [65+ years excluded]	2	4	0.121355	1.37557	1.57158	0.381421	-2.8807	4.92002	0.558207	0.032078	0.0350244	0.359731	0.634715	1.43724	0.658763	0.283974	1.8084	0.875221
Coronary Heart Disease	Non-employed vs Employed/Retired	2	4	0.216558	0.896605	1.33693	0.502447	-2.31213	4.37177	0.59689	0.024175	0.0311123	0.437145	0.042081	1.40407	0.97609	0.0221466	1.75956	0.989958
Coronary Heart Disease	Non-employed vs Employed/Retired [65+ years excluded]	2	4	0.180449	1.3166	1.42008	0.353859	-2.31103	4.54798	0.611352	0.0273373	0.0323729	0.398417	0.510324	1.36526	0.70856	0.400708	1.79755	0.823599
Coronary Heart Disease	Own Accommodation Lived In	2	4	0.0946662	-0.190505	1.50978	0.899589	-4.89307	4.37339	0.263213	0.0355407	0.0312092	0.254791	-0.346659	1.27088	0.785029	-1.97185	2.3206	0.395483
Coronary Heart Disease	Retired vs Employed (non-employed excluded)	2	4	0.56607	0.725709	0.886532	0.413019	-2.47279	2.70188	0.360082	0.0240734	0.0192098	0.21014	1.11671	1.0926	0.306745	0.449522	1.61959	0.781355
Coronary Heart Disease	Retired vs Employed (non-employed excluded) [65+ years excluded]	2	4	0.603858	0.912233	0.990432	0.357027	-1.64248	3.01896	0.586403	0.0192282	0.0214648	0.370358	0.823737	1.17259	0.48237	0.633917	1.6378	0.698716
Coronary Heart Disease	Satisfied with Family Relationships	2	4	0.795393	0.220122	2.13111	0.917733	4.02287	6.50652	0.536389	-0.0285204	0.0461067	0.536198	0.788913	2.47614	0.750026	2.07725	3.4077	0.542142
Coronary Heart Disease	Satisfied with Financial Situation	2	4	0.768304	-1.68792	1.52966	0.269827	-1.77193	4.64719	0.702987	0.0006337	0.0330984	0.984726	-1.50193	1.77239	0.396771	-0.73015	2.34653	0.755677
Coronary Heart Disease	Satisfied with Friendships	2	4	0.595448	0.42334	2.99297	0.887519	3.37086	9.14168	0.712325	-0.0220772	0.0646983	0.732928	0.600392	3.25269	0.853556	0.174346	4.88614	0.971536
Coronary Heart Disease	Satisfied with Health	2	4	0.61991	-4.5514	1.48591	0.002191	-3.35869	4.495	0.454939	-0.0090205	0.0320847	0.778599	-5.27904	1.91134	0.0057455	-5.47156	2.59557	0.0350278
Coronary Heart Disease	Satisfied with Work	2	4	0.231076	2.36302	2.58842	0.361285	0.672576	9.63695	0.94436	0.0126384	0.0681091	0.85279	4.59845	2.92634	0.11609	5.49497	4.27961	0.199146
Coronary Heart Disease	Skilled Job	2	4	0.447871	-0.711657	0.942748	0.450324	3.45147	2.87111	0.22931	-0.031338	0.020414	0.124753	-1.16075	1.19093	0.329728	-0.198291	1.72835	0.90866
Coronary Heart Disease	TDI at Recruitment	2	4	0.219804	0.474934	1.011	0.638522	2.27052	3.52551	0.519558	-0.0135187	0.0250731	0.589767	0.798577	0.95585	0.403457	1.41415	1.41712	0.318326
Coronary Heart Disease	TDI at Recruitment (binary)	2	4	0.631934	0.779802	0.612868	0.203237	0.942409	1.86739	0.613792	-0.0012245	0.0132838	0.926552	0.761242	0.732835	0.298916	0.775892	0.931922	0.405086
Coronary Heart Disease	University Education	2	4	0.242606	-0.120877	0.772022	0.875583	2.74156	1.99384	0.169126	-0.0215415	0.0141747	0.128582	0.0140883	0.843042	0.986667	0.293547	1.08442	0.786626
Coronary Heart Disease	Weekly Friend Visits	2	4	0.478967	-1.59504	0.712695	0.0252188	-0.373627	2.23853	0.867443	-0.0091959	0.0159202	0.563518	-1.46654	0.935867	0.117107	-2.46204	1.28245	0.0548845
Coronary Heart Disease	Weekly Leisure or Social Activity	2	4	0.908782	-0.503517	0.625607	0.420909	0.379392	1.90564	0.842193	-0.0066483	0.0135542	0.623781	-0.493012	0.740367	0.505473	-0.441603	0.995173	0.657227
Coronary Heart Disease	Able to Confide	Combined			-0.527049	0.424747	0.21466
Coronary Heart Disease	Cohabiting	Combined			-0.331529	0.458962	0.470083
Coronary Heart Disease	Happy	Combined			-0.323546	1.5654	0.836255
Coronary Heart Disease	Household Income	Combined			-13968.9	6879.93	0.0423181
Coronary Heart Disease	Household Income (binary)	Combined			-0.866575	0.543368	0.110752
Coronary Heart Disease	Household Income (equivalised)	Combined			-4039.49	3220.07	0.20967
Coronary Heart Disease	Household Income (retired excluded)	Combined			-21447	9378.41	0.0222048
Coronary Heart Disease	Lonely	Combined			0.363859	0.548808	0.507331
Coronary Heart Disease	Non-employed vs Employed (retired excluded)	Combined			0.995254	0.772781	0.197786
Coronary Heart Disease	Non-employed vs Employed (retired excluded) [65+ years excluded]	Combined			0.941305	0.794105	0.235873
Coronary Heart Disease	Non-employed vs Employed/Retired	Combined			0.849117	0.774947	0.273205
Coronary Heart Disease	Non-employed vs Employed/Retired [65+ years excluded]	Combined			0.928037	0.763849	0.224386
Coronary Heart Disease	Own Accommodation Lived In	Combined			-0.330168	0.735068	0.653312
Coronary Heart Disease	Retired vs Employed (non-employed excluded)	Combined			0.507514	0.558028	0.363098
Coronary Heart Disease	Retired vs Employed (non-employed excluded) [65+ years excluded]	Combined			0.201231	0.627706	0.748527
Coronary Heart Disease	Satisfied with Family Relationships	Combined			-1.77013	1.31895	0.179571
Coronary Heart Disease	Satisfied with Financial Situation	Combined			-0.706349	0.998117	0.479143
Coronary Heart Disease	Satisfied with Friendships	Combined			-0.926522	1.8592	0.61824
Coronary Heart Disease	Satisfied with Health	Combined			-1.7932	0.937654	0.05582
Coronary Heart Disease	Satisfied with Work	Combined			1.5513	1.45196	0.285332
Coronary Heart Disease	Skilled Job	Combined			-0.29132	0.683229	0.669826
Coronary Heart Disease	TDI at Recruitment	Combined			0.2121	0.757254	0.779408
Coronary Heart Disease	TDI at Recruitment (binary)	Combined			0.249838	0.429915	0.561151
Coronary Heart Disease	University Education	Combined			0.377402	0.440795	0.391896
Coronary Heart Disease	Weekly Friend Visits	Combined			-1.02943	0.449045	0.0218779
Coronary Heart Disease	Weekly Leisure or Social Activity	Combined			0.0229568	0.50808	0.963961
Eczema	Able to Confide	1	6	0.175806	-0.596683	0.90678	0.510523	0.709103	1.48997	0.634132	-0.0095346	0.0087269	0.274588	-0.907279	0.983599	0.356316	-0.906525	1.30624	0.487683
Eczema	Cohabiting	1	6	0.0465292	-2.48406	1.07352	0.0206707	-0.693357	1.66466	0.677033	-0.0131389	0.0097842	0.179313	-2.84076	1.08786	0.0090194	-1.92349	1.88542	0.307637
Eczema	Happy	1	6	0.145352	1.69497	3.46429	0.624652	0.294233	6.44417	0.963582	0.0101391	0.0374691	0.7867	0.760413	3.5871	0.832118	0.648174	4.8537	0.893764
Eczema	Household Income	1	6	0.0250801	-25672.5	16869.6	0.128053	4098.3	25539.5	0.872511	-217.472	149.614	0.14607	-32546.2	17370.2	0.0609745	-32210.5	23865.5	0.177122
Eczema	Household Income (binary)	1	6	0.198549	-0.483648	0.968406	0.617479	1.77835	1.34139	0.184922	-0.016509	0.0078536	0.0355444	-1.37475	1.18145	0.244582	-1.37742	1.83936	0.453941
Eczema	Household Income (equivalised)	1	6	0.0825101	-6011.18	7136.13	0.399588	-600.871	12922.5	0.962913	-39.5215	75.7021	0.601624	-2766.81	7994.81	0.729286	-2053.69	11938.8	0.863424
Eczema	Household Income (retired excluded)	1	6	0.0591375	-24368.7	21738	0.262278	12442.6	33643.5	0.711504	-268.382	196.805	0.172664	-33553.2	21625.3	0.120765	-32982.1	35238.6	0.349291
Eczema	Lonely	1	6	0.161083	0.0827165	1.0415	0.936698	-2.02768	1.44269	0.159879	0.0153604	0.0084275	0.0683548	0.283144	1.15789	0.806818	-0.587269	1.67464	0.725825
Eczema	Non-employed vs Employed (retired excluded)	1	6	0.300636	-0.699471	1.33667	0.600769	-0.621098	2.50856	0.804451	-0.0005695	0.014643	0.968975	-0.704179	1.54753	0.649084	-0.689996	2.27669	0.761837
Eczema	Non-employed vs Employed (retired excluded) [65+ years excluded]	1	6	0.340194	-0.207514	1.30651	0.873802	-0.233136	2.4483	0.924137	0.0001868	0.0143245	0.989596	-0.370941	1.58152	0.81456	-0.377861	2.26216	0.867342
Eczema	Non-employed vs Employed/Retired	1	6	0.26255	-0.633479	1.35898	0.641114	-0.324482	2.54368	0.898494	-0.0022447	0.0148433	0.879796	-0.433014	1.48625	0.770786	-0.492877	2.23145	0.825187
Eczema	Non-employed vs Employed/Retired [65+ years excluded]	1	6	0.290766	-0.193278	1.34191	0.885475	-0.0518267	2.51326	0.983548	-0.0010308	0.0146985	0.944091	-0.125646	1.4907	0.932828	0.384522	2.30512	0.867518
Eczema	Own Accommodation Lived In	1	6	0.214363	-1.28327	1.33473	0.336326	0.589937	2.20447	0.789	-0.0137056	0.0129266	0.289023	-1.0548	1.54356	0.494381	-1.01746	2.20224	0.644074
Eczema	Retired vs Employed (non-employed excluded)	1	6	0.269417	-0.0453168	1.08147	0.966576	-0.329458	2.01202	0.869932	0.0020846	0.0118243	0.860058	0.352558	1.19807	0.768551	0.295271	1.69891	0.862022
Eczema	Retired vs Employed (non-employed excluded) [65+ years excluded]	1	6	0.262842	-0.0867451	1.22087	0.943357	-0.558618	2.2595	0.804729	0.0034656	0.0132876	0.794236	0.0783091	1.39361	0.955189	0.0871579	1.84362	0.962294
Eczema	Satisfied with Family Relationships	1	6	0.401779	1.80015	2.31507	0.436817	0.464112	4.26241	0.913294	0.0096858	0.0248129	0.696276	1.63255	3.11868	0.600643	-1.64979	4.66643	0.723681
Eczema	Satisfied with Financial Situation	1	6	0.343344	1.81217	1.75188	0.300943	-0.977455	2.79561	0.726609	0.0202256	0.0162874	0.214312	2.93987	2.25806	0.192934	0.73618	3.48423	0.832662
Eczema	Satisfied with Friendships	1	6	0.0287581	-2.74362	5.01749	0.584509	-3.28029	9.24924	0.722848	0.0040037	0.0548823	0.941845	-0.365551	5.26132	0.944608	2.8188	7.91234	0.721651
Eczema	Satisfied with Health	1	6	0.430092	-0.278703	1.61817	0.863254	0.653224	2.94481	0.824452	-0.0067691	0.0171791	0.693556	-0.107854	2.01012	0.95721	-0.197427	2.92929	0.946265
Eczema	Satisfied with Work	1	6	0.126967	0.0366569	3.05297	0.99042	-1.78666	5.5701	0.748393	0.0133635	0.0326488	0.682312	1.09064	3.90088	0.779793	-0.455976	5.81667	0.937517
Eczema	Skilled Job	1	6	0.117033	-0.95399	1.35163	0.480308	1.21563	2.1315	0.568462	-0.0158872	0.0125047	0.203909	-2.21469	1.45741	0.12861	-2.76151	2.13813	0.196513
Eczema	TDI at Recruitment	1	6	0.0748237	0.45351	1.28129	0.723377	-1.78698	1.94999	0.359456	0.0163609	0.0114211	0.151996	0.146176	1.27575	0.908777	-0.250315	1.9665	0.898711
Eczema	TDI at Recruitment (binary)	1	6	0.0911715	0.156408	0.915623	0.864365	-1.33292	1.44156	0.355153	0.0108657	0.0084369	0.197788	0.240481	0.888795	0.786722	0.182156	1.27801	0.886661
Eczema	University Education	1	6	0.285182	-0.920693	0.793793	0.246104	-0.639247	1.4761	0.664968	-0.0020533	0.008639	0.812131	-0.787916	0.893659	0.377953	-0.785173	1.21393	0.517759
Eczema	Weekly Friend Visits	1	6	0.594086	-0.913593	0.770391	0.235669	-1.20041	1.28757	0.351182	0.0021016	0.0075595	0.781006	-0.691573	0.984865	0.482554	0.358522	1.49402	0.810352
Eczema	Weekly Leisure or Social Activity	1	6	0.0005596	0.474641	1.4262	0.739285	3.12746	2.10457	0.137271	-0.0192796	0.0122818	0.116468	1.27262	1.17604	0.279199	2.14083	1.69114	0.205545
Eczema	Able to Confide	2	4	0.317541	1.3712	0.99542	0.168355	2.8097	2.15318	0.191924	-0.0133429	0.0173276	0.441278	1.48286	1.06644	0.164382	2.17274	1.61934	0.179678
Eczema	Cohabiting	2	4	0.0076137	0.945645	1.80769	0.600888	4.23089	3.55085	0.233452	-0.0304633	0.0285572	0.286086	1.69724	1.06326	0.110429	2.04932	1.34371	0.127228
Eczema	Happy	2	4	0.757216	1.52651	3.35867	0.649469	-2.2684	6.77995	0.737946	0.0351515	0.0545538	0.519352	3.19344	4.10865	0.437012	3.68851	5.50493	0.502835
Eczema	Household Income	2	4	0.0046611	4176.35	27539.1	0.879462	-864.984	67645.8	0.989798	46.9122	545.984	0.931528	-7795.97	15297.3	0.610311	-25440	22303.1	0.254016
Eczema	Household Income (binary)	2	4	0.0589139	0.0609353	1.57605	0.969159	-1.55805	3.6439	0.668958	0.0150637	0.0294001	0.608393	-0.358937	1.34309	0.78928	-0.838078	1.71482	0.625036
Eczema	Household Income (equivalised)	2	4	0.690496	3595.13	6449.72	0.577248	-290.685	12959.4	0.982105	36.1595	104.598	0.729569	1533.53	7323.56	0.834138	-330.936	10222.7	0.974175
Eczema	Household Income (retired excluded)	2	4	0.10733	5564.99	26586.8	0.834203	-13604.6	63550.2	0.830487	178.553	513.456	0.728031	-9822.86	22607.3	0.663926	-21637.5	28910	0.454193
Eczema	Lonely	2	4	0.239735	0.444647	1.2271	0.717085	-1.15016	2.72111	0.672528	0.0148504	0.0219683	0.499045	-0.0332646	1.21368	0.978134	-0.993497	1.72386	0.564398
Eczema	Non-employed vs Employed (retired excluded)	2	4	0.0494296	-1.07455	2.45885	0.662101	-3.48436	5.7395	0.543795	0.0222417	0.0459844	0.628613	-1.06338	1.75158	0.543787	-1.09494	2.72875	0.688228
Eczema	Non-employed vs Employed (retired excluded) [65+ years excluded]	2	4	0.0474532	-1.45184	2.50859	0.562758	-4.36488	5.71829	0.445273	0.0268489	0.0457563	0.557351	-1.59767	1.71797	0.352382	-2.19319	2.81533	0.435969
Eczema	Non-employed vs Employed/Retired	2	4	0.0384217	-1.23103	2.50357	0.622925	-3.76993	5.8197	0.517123	0.0234322	0.046625	0.615268	-1.27462	1.83312	0.486849	-1.40532	2.60352	0.589351
Eczema	Non-employed vs Employed/Retired [65+ years excluded]	2	4	0.0288711	-1.66767	2.63618	0.526989	-4.78821	5.98999	0.424076	0.0287591	0.0479289	0.548482	-1.87837	1.81574	0.300905	-2.59458	2.70327	0.33716
Eczema	Own Accommodation Lived In	2	4	0.0205207	-0.340343	2.53078	0.893022	-1.54626	6.15061	0.801505	0.0112448	0.0497469	0.82117	-1.30833	1.61719	0.418506	-1.90627	2.04993	0.352413
Eczema	Retired vs Employed (non-employed excluded)	2	4	0.783644	0.938363	1.20565	0.436389	1.18175	2.42107	0.625472	-0.0022654	0.0195421	0.907712	0.968395	1.46378	0.508245	2.02682	1.99131	0.308759
Eczema	Retired vs Employed (non-employed excluded) [65+ years excluded]	2	4	0.763592	0.942083	1.34456	0.483513	0.668649	2.70156	0.804517	0.0025468	0.0218244	0.907104	0.953899	1.59207	0.549068	-0.107601	2.14554	0.960002
Eczema	Satisfied with Family Relationships	2	4	0.252501	-3.70512	3.36738	0.271202	4.89682	5.80868	0.399219	-0.0793662	0.0465112	0.087936	-5.30363	3.93453	0.177668	-4.76422	5.69287	0.402663
Eczema	Satisfied with Financial Situation	2	4	0.0677082	0.205454	3.20658	0.948913	-2.98956	7.49062	0.689814	0.0295728	0.0602313	0.623435	1.08182	2.88548	0.707721	0.150475	4.37465	0.972561
Eczema	Satisfied with Friendships	2	4	0.191432	-3.58717	5.15478	0.486497	4.85761	10.7875	0.652494	-0.0775304	0.0861268	0.368019	-9.19734	5.78981	0.112165	-10.3914	8.14709	0.202143
Eczema	Satisfied with Health	2	4	0.476117	-1.07703	2.02028	0.593956	-2.904	4.28543	0.497997	0.0169822	0.0345567	0.623123	-2.00043	2.32742	0.390062	-2.56196	3.07884	0.405342
Eczema	Satisfied with Work	2	4	0.240642	3.61215	3.56106	0.310417	11.9435	6.09553	0.0500682	-0.0755626	0.0480763	0.116015	-0.571124	4.12978	0.890008	-1.62579	5.7761	0.778351
Eczema	Skilled Job	2	4	0.112891	-2.94237	1.7902	0.100259	-4.98581	4.08287	0.222028	0.0191144	0.0331354	0.564036	-3.68304	1.71372	0.0316223	-4.01903	2.11248	0.0571042
Eczema	TDI at Recruitment	2	4	0.0032616	0.349306	2.42751	0.885584	1.89508	5.83833	0.745489	-0.0143913	0.0471429	0.760161	1.41794	1.34083	0.290278	1.87496	1.59095	0.238589
Eczema	TDI at Recruitment (binary)	2	4	0.0096703	-0.522282	1.62526	0.747942	0.180786	3.95745	0.963563	-0.0065443	0.0319486	0.837698	0.0150442	0.940809	0.987242	0.630858	1.25954	0.616468
Eczema	University Education	2	4	0.0761214	-0.0123889	1.351	0.992683	-1.40884	3.12135	0.651733	0.0129811	0.0251615	0.605916	-0.820979	1.04772	0.433281	-0.888414	1.31703	0.499957
Eczema	Weekly Friend Visits	2	4	0.946185	0.767033	0.973747	0.430865	1.57051	1.95686	0.422225	-0.0074633	0.0157665	0.635954	0.666507	1.15343	0.563366	1.00169	1.54362	0.516387
Eczema	Weekly Leisure or Social Activity	2	4	0.0734598	-1.38421	1.29233	0.284125	-4.05572	2.31824	0.0802078	0.0249468	0.0187775	0.183996	-2.17388	1.10762	0.0496865	-2.74767	1.40596	0.0506649
Eczema	Able to Confide	Combined			0.295757	0.670342	0.659066
Eczema	Cohabiting	Combined			-1.58986	0.923023	0.0849883
Eczema	Happy	Combined			1.60813	2.41141	0.504846
Eczema	Household Income	Combined			-17528.2	14385.2	0.223039
Eczema	Household Income (binary)	Combined			-0.334392	0.825094	0.685274
Eczema	Household Income (equivalised)	Combined			-723.909	4784.96	0.879748
Eczema	Household Income (retired excluded)	Combined			-12375.4	16828.8	0.462114
Eczema	Lonely	Combined			0.234268	0.794048	0.76797
Eczema	Non-employed vs Employed (retired excluded)	Combined			-0.78503	1.17436	0.503831
Eczema	Non-employed vs Employed (retired excluded) [65+ years excluded]	Combined			-0.473018	1.15877	0.683121
Eczema	Non-employed vs Employed/Retired	Combined			-0.769476	1.19437	0.51941
Eczema	Non-employed vs Employed/Retired [65+ years excluded]	Combined			-0.496697	1.19589	0.677894
Eczema	Own Accommodation Lived In	Combined			-1.07807	1.1806	0.361158
Eczema	Retired vs Employed (non-employed excluded)	Combined			0.393271	0.805049	0.625192
Eczema	Retired vs Employed (non-employed excluded) [65+ years excluded]	Combined			0.378182	0.903859	0.675649
Eczema	Satisfied with Family Relationships	Combined			0.0332115	1.90772	0.98611
Eczema	Satisfied with Financial Situation	Combined			1.44283	1.5374	0.347993
Eczema	Satisfied with Friendships	Combined			-3.15401	3.59546	0.380367
Eczema	Satisfied with Health	Combined			-0.590703	1.26298	0.639996
Eczema	Satisfied with Work	Combined			1.55135	2.31779	0.503289
Eczema	Skilled Job	Combined			-1.67593	1.0787	0.120267
Eczema	TDI at Recruitment	Combined			0.430805	1.13313	0.703805
Eczema	TDI at Recruitment (binary)	Combined			-0.0071038	0.797738	0.992895
Eczema	University Education	Combined			-0.687594	0.6844	0.315057
Eczema	Weekly Friend Visits	Combined			-0.266603	0.604171	0.659017
Eczema	Weekly Leisure or Social Activity	Combined			-0.546104	0.957656	0.568508
Lifetime Smoking	Able to Confide	1	13	0.173477	-0.25823	0.177509	0.14574	0.0666326	0.690874	0.923166	-0.0057571	0.0118041	0.625745	-0.20371	0.224008	0.363146	0.0450129	0.356634	0.899561
Lifetime Smoking	Cohabiting	1	13	0.926153	-0.297683	0.148859	0.0455257	-0.158951	0.560867	0.776869	-0.0024586	0.0095832	0.797523	-0.25831	0.201499	0.199863	-0.319897	0.300367	0.286867
Lifetime Smoking	Happy	1	13	0.926469	-0.0066055	0.560273	0.990593	1.82496	2.13284	0.392191	-0.0323219	0.0363165	0.373463	-0.0182875	0.78541	0.981424	0.155692	1.14322	0.891673
Lifetime Smoking	Household Income	1	13	0.0167	-12829.7	3128.91	4.12e-05	-2335.4	11875.2	0.844093	-185.929	202.859	0.359382	-10722.3	3487.86	0.0021109	-5605.6	6721.03	0.404259
Lifetime Smoking	Household Income (binary)	1	13	0.0667799	-1.07457	0.214746	5.62e-07	-0.0810425	0.787278	0.91801	-0.0175957	0.0134445	0.190613	-0.984219	0.25727	0.0001304	-0.860731	0.439355	0.0501036
Lifetime Smoking	Household Income (equivalised)	1	13	0.026267	-3433.28	1472.42	0.0197155	752.678	5648.09	0.893986	-74.1633	96.4836	0.442093	-3319.02	1619.78	0.040457	-1978.42	2581.37	0.443424
Lifetime Smoking	Household Income (retired excluded)	1	13	0.127706	-15376.1	3742.91	3.99e-05	-7085.8	14511.6	0.625349	-146.871	247.882	0.553515	-21530.5	4775.27	6.52e-06	-24548.1	7872.97	0.0018207
Lifetime Smoking	Lonely	1	13	0.137116	0.282055	0.205943	0.170819	-0.567574	0.766783	0.459178	0.0150449	0.0130923	0.250496	0.451986	0.264355	0.0873091	0.825435	0.459025	0.0721402
Lifetime Smoking	Non-employed vs Employed (retired excluded)	1	13	0.593926	0.755493	0.250626	0.0025746	-0.0500706	0.945781	0.957779	0.0142662	0.0161506	0.377062	0.81431	0.358651	0.0231786	0.970748	0.567107	0.0869417
Lifetime Smoking	Non-employed vs Employed (retired excluded) [65+ years excluded]	1	13	0.692824	0.767466	0.253944	0.0025096	-0.228613	0.957837	0.811357	0.0176415	0.0163572	0.280802	0.649229	0.354425	0.0669839	0.606052	0.538872	0.26073
Lifetime Smoking	Non-employed vs Employed/Retired	1	13	0.666567	0.783526	0.246292	0.0014662	-0.295523	0.929213	0.750458	0.0191125	0.0158699	0.228464	0.854028	0.348442	0.0142465	0.677313	0.552767	0.220457
Lifetime Smoking	Non-employed vs Employed/Retired [65+ years excluded]	1	13	0.679797	0.767059	0.249904	0.0021448	-0.552336	0.94254	0.55787	0.0233699	0.0160973	0.14656	0.602285	0.357529	0.0920698	0.363309	0.556283	0.513691
Lifetime Smoking	Own Accommodation Lived In	1	13	0.26071	-1.44303	0.25665	1.88e-08	0.418813	0.876733	0.632866	-0.0329793	0.0149751	0.027646	-1.79627	0.361446	6.71e-07	-1.90569	0.584846	0.0011202
Lifetime Smoking	Retired vs Employed (non-employed excluded)	1	13	0.0223334	-0.187513	0.27962	0.502476	1.37094	0.987224	0.16493	-0.0276123	0.0168648	0.101573	-0.369932	0.333546	0.267392	-0.308905	0.58022	0.594454
Lifetime Smoking	Retired vs Employed (non-employed excluded) [65+ years excluded]	1	13	0.0486729	-0.0767871	0.29624	0.795477	1.83579	1.00057	0.066545	-0.0338936	0.0170956	0.0474131	-0.53155	0.370935	0.151857	-0.812165	0.665904	0.222601
Lifetime Smoking	Satisfied with Family Relationships	1	13	0.0547681	0.0061875	0.622918	0.992075	3.22991	2.26045	0.153039	-0.0568429	0.0384557	0.139371	0.137086	0.750464	0.855059	0.435246	1.16924	0.709708
Lifetime Smoking	Satisfied with Financial Situation	1	13	0.0273596	-0.737882	0.47309	0.118829	-0.260419	1.8492	0.888006	-0.008468	0.0316116	0.788795	-0.728294	0.505504	0.149661	-2.07684	0.963711	0.0311583
Lifetime Smoking	Satisfied with Friendships	1	13	0.708731	0.204082	0.667725	0.75988	5.64931	2.55248	0.0268795	-0.0958812	0.0433797	0.0270859	-0.422472	0.900314	0.638891	-0.691264	1.385	0.617704
Lifetime Smoking	Satisfied with Health	1	13	0.709792	-1.33613	0.334016	6.33e-05	0.0331607	1.26035	0.97901	-0.0242499	0.0215225	0.25986	-1.7696	0.47419	0.0001901	-1.83958	0.746223	0.0136943
Lifetime Smoking	Satisfied with Work	1	13	0.885412	0.273983	0.483913	0.571269	-0.0546689	1.82164	0.976059	0.0058296	0.031151	0.851552	0.485121	0.62761	0.439543	0.762275	0.996553	0.444324
Lifetime Smoking	Skilled Job	1	13	0.0018	-0.940544	0.340948	0.0058047	1.03514	1.1903	0.384495	-0.035006	0.0203331	0.0851381	-1.42945	0.3436	3.18e-05	-1.40417	0.574845	0.0145783
Lifetime Smoking	TDI at Recruitment	1	13	0.0419723	1.15636	0.251942	4.44e-06	0.527166	0.972272	0.587681	0.011148	0.0166094	0.502102	1.07411	0.299751	0.0003392	0.890417	0.46073	0.0532828
Lifetime Smoking	TDI at Recruitment (binary)	1	13	0.0025169	0.507465	0.218753	0.0203511	-0.276051	0.825257	0.738	0.0138843	0.0140995	0.324753	0.342579	0.227994	0.132947	0.239013	0.388359	0.538262
Lifetime Smoking	University Education	1	13	4.54e-11	-1.24276	0.36775	0.0007265	2.43649	0.878699	0.005557	-0.0652022	0.0150139	1.41e-05	-1.54238	0.342208	6.57e-06	-2.44891	0.756859	0.0012138
Lifetime Smoking	Weekly Friend Visits	1	13	0.0893817	0.0154946	0.201201	0.938615	-0.951867	0.732802	0.193964	0.0171351	0.0125159	0.17098	0.0193505	0.242824	0.936484	0.0383873	0.402627	0.924043
Lifetime Smoking	Weekly Leisure or Social Activity	1	13	0.0122815	-0.217653	0.205541	0.289634	0.879647	0.733248	0.230272	-0.0194431	0.0125273	0.120649	-0.347031	0.205698	0.0915858	-0.358827	0.349184	0.304131
Lifetime Smoking	Able to Confide	2	13	0.893638	-0.15416	0.144954	0.287554	-0.467071	0.513864	0.363382	0.0055702	0.0087758	0.525614	-0.208026	0.204116	0.308128	-0.191222	0.316289	0.545459
Lifetime Smoking	Cohabiting	2	13	0.102998	-0.315009	0.177473	0.0759033	-0.0204928	0.651213	0.974896	-0.005241	0.0111187	0.637382	-0.317222	0.227925	0.163989	-0.571231	0.390369	0.143383
Lifetime Smoking	Happy	2	13	0.141154	-0.0189215	0.636682	0.976291	2.81384	2.22111	0.205204	-0.050139	0.0377638	0.184277	0.328327	0.793197	0.678927	0.643057	1.22817	0.600563
Lifetime Smoking	Household Income	2	13	0.0177023	-7273.95	2991.36	0.0150303	-8664.7	11070.6	0.433818	24.7519	189.033	0.895823	-6936.22	3316.58	0.0364943	-859.324	5039.86	0.864613
Lifetime Smoking	Household Income (binary)	2	13	0.0197791	-0.456333	0.224073	0.0416968	-0.621813	0.828456	0.452912	0.0029447	0.0141443	0.835079	-0.52151	0.235755	0.0269603	-0.579866	0.392613	0.139692
Lifetime Smoking	Household Income (equivalised)	2	13	0.129904	-2924.85	1235.41	0.0179081	529.923	4444.96	0.905102	-61.4863	75.8984	0.417875	-3127.99	1657.12	0.0590788	-2744.93	2723.51	0.31352
Lifetime Smoking	Household Income (retired excluded)	2	13	0.012715	-10282	4311.38	0.0170862	-9516.81	15970.4	0.551241	-13.6156	272.651	0.960172	-8260.63	4668.35	0.076811	-3201.32	7120.47	0.653004
Lifetime Smoking	Lonely	2	13	0.0087659	0.316608	0.245008	0.196276	-0.852991	0.832483	0.305535	0.0207958	0.0142044	0.143184	0.227635	0.273685	0.405556	-0.228177	0.475576	0.631377
Lifetime Smoking	Non-employed vs Employed (retired excluded)	2	13	0.536472	0.564152	0.239831	0.0186585	0.767299	0.848865	0.366042	-0.0036202	0.0145108	0.802989	0.802136	0.321559	0.0126126	0.894795	0.50567	0.0768064
Lifetime Smoking	Non-employed vs Employed (retired excluded) [65+ years excluded]	2	13	0.559224	0.600172	0.243034	0.0135301	0.557683	0.860759	0.517052	0.000757	0.0147109	0.958962	1.05374	0.347535	0.002429	1.08783	0.516628	0.0352363
Lifetime Smoking	Non-employed vs Employed/Retired	2	13	0.736058	0.563983	0.235772	0.0167536	0.597238	0.834236	0.474047	-0.0005927	0.0142613	0.966852	0.596748	0.319837	0.0620711	0.82195	0.475207	0.08369
Lifetime Smoking	Non-employed vs Employed/Retired [65+ years excluded]	2	13	0.749589	0.61217	0.239255	0.0105079	0.258615	0.846996	0.760113	0.0062994	0.0144767	0.663457	0.699476	0.334582	0.0365641	1.19373	0.527334	0.0235919
Lifetime Smoking	Own Accommodation Lived In	2	13	0.0919809	-0.999349	0.279965	0.0003576	0.104635	0.974724	0.914513	-0.0196717	0.0166603	0.237703	-0.921492	0.349817	0.0084333	-0.866325	0.533948	0.104698
Lifetime Smoking	Retired vs Employed (non-employed excluded)	2	13	0.680288	-0.107398	0.191156	0.574229	0.346282	0.67871	0.609907	-0.0080692	0.011583	0.486025	-0.287132	0.263491	0.275836	-0.452505	0.409637	0.269312
Lifetime Smoking	Retired vs Employed (non-employed excluded) [65+ years excluded]	2	13	0.617146	-0.166616	0.21365	0.435477	0.848596	0.758415	0.26318	-0.0180591	0.0129447	0.162987	-0.341637	0.283165	0.227627	-0.33368	0.445903	0.454264
Lifetime Smoking	Satisfied with Family Relationships	2	13	0.250262	-0.382699	0.50951	0.452585	0.840594	1.85262	0.650022	-0.0217545	0.0316163	0.491402	-0.418094	0.678805	0.537943	-0.656409	1.09131	0.547517
Lifetime Smoking	Satisfied with Financial Situation	2	13	0.0080792	-1.27957	0.491875	0.0092841	-0.584637	1.80237	0.745658	-0.0123895	0.0308199	0.687688	-1.61661	0.533758	0.0024558	-1.68375	1.00353	0.0933812
Lifetime Smoking	Satisfied with Friendships	2	13	0.431944	0.590877	0.650043	0.36336	0.776818	2.42645	0.748857	-0.0032987	0.0413277	0.936383	0.614453	0.890927	0.490397	0.171961	1.44399	0.905206
Lifetime Smoking	Satisfied with Health	2	13	0.148898	-0.375709	0.383829	0.327657	1.71316	1.26732	0.176441	-0.0371088	0.0216074	0.0859048	-0.151466	0.479009	0.751846	-0.0296932	0.773478	0.969377
Lifetime Smoking	Satisfied with Work	2	13	0.233273	0.454951	0.52102	0.382558	-0.225298	1.92883	0.907014	0.0120811	0.0328812	0.713309	0.0944865	0.696821	0.89214	-0.60202	1.23531	0.626016
Lifetime Smoking	Skilled Job	2	13	0.0042292	-0.413289	0.315173	0.189753	0.644435	1.12251	0.565898	-0.0188033	0.0191497	0.326145	-0.451135	0.33404	0.176842	-0.428973	0.577779	0.457813
Lifetime Smoking	TDI at Recruitment	2	13	0.0179335	0.991768	0.256075	0.0001075	-0.0892125	0.885862	0.919783	0.0192371	0.0151254	0.20343	1.16079	0.321779	0.0003092	1.38316	0.566328	0.0145926
Lifetime Smoking	TDI at Recruitment (binary)	2	13	0.0536684	0.566177	0.173758	0.0011203	0.0224697	0.620191	0.971099	0.009679	0.0105921	0.360824	0.8224	0.215971	0.0001401	0.945979	0.399086	0.0177705
Lifetime Smoking	University Education	2	13	1.56e-06	-0.389348	0.28721	0.17522	0.303063	1.0419	0.771146	-0.0123199	0.0177867	0.488532	-0.51528	0.256286	0.0443712	-0.611097	0.417385	0.143165
Lifetime Smoking	Weekly Friend Visits	2	13	0.442275	0.0838436	0.153988	0.58611	-0.0970261	0.568071	0.864382	0.0032181	0.009698	0.740015	0.216364	0.219341	0.323924	0.405462	0.358296	0.257786
Lifetime Smoking	Weekly Leisure or Social Activity	2	13	0.766913	-0.120079	0.134848	0.373208	-0.293197	0.478278	0.53986	0.0030811	0.0081669	0.705977	-0.0845733	0.183695	0.645228	-0.443059	0.301165	0.14125
Lifetime Smoking	Able to Confide	Combined			-0.195794	0.112275	0.0811805
Lifetime Smoking	Cohabiting	Combined			-0.304839	0.114051	0.0075216
Lifetime Smoking	Happy	Combined			-0.0119805	0.420607	0.977276
Lifetime Smoking	Household Income	Combined			-9927.02	2162.21	4.41e-06
Lifetime Smoking	Household Income (binary)	Combined			-0.778584	0.155041	5.12e-07
Lifetime Smoking	Household Income (equivalised)	Combined			-3134.9	946.41	0.000925
Lifetime Smoking	Household Income (retired excluded)	Combined			-13186.8	2826.4	3.08e-06
Lifetime Smoking	Lonely	Combined			0.296361	0.157648	0.0601241
Lifetime Smoking	Non-employed vs Employed (retired excluded)	Combined			0.655613	0.173277	0.0001546
Lifetime Smoking	Non-employed vs Employed (retired excluded) [65+ years excluded]	Combined			0.680148	0.175581	0.0001072
Lifetime Smoking	Non-employed vs Employed/Retired	Combined			0.668966	0.170314	8.57e-05
Lifetime Smoking	Non-employed vs Employed/Retired [65+ years excluded]	Combined			0.686244	0.172821	7.16e-05
Lifetime Smoking	Own Accommodation Lived In	Combined			-1.24043	0.189186	5.5e-11
Lifetime Smoking	Retired vs Employed (non-employed excluded)	Combined			-0.132914	0.157805	0.399637
Lifetime Smoking	Retired vs Employed (non-employed excluded) [65+ years excluded]	Combined			-0.13588	0.173285	0.432959
Lifetime Smoking	Satisfied with Family Relationships	Combined			-0.226814	0.394386	0.565218
Lifetime Smoking	Satisfied with Financial Situation	Combined			-0.998185	0.340973	0.0034174
Lifetime Smoking	Satisfied with Friendships	Combined			0.402669	0.465775	0.387306
Lifetime Smoking	Satisfied with Health	Combined			-0.922247	0.251968	0.000252
Lifetime Smoking	Satisfied with Work	Combined			0.357794	0.354572	0.312932
Lifetime Smoking	Skilled Job	Combined			-0.656236	0.231437	0.0045757
Lifetime Smoking	TDI at Recruitment	Combined			1.0754	0.179593	2.12e-09
Lifetime Smoking	TDI at Recruitment (binary)	Combined			0.543464	0.136059	6.49e-05
Lifetime Smoking	University Education	Combined			-0.712673	0.226357	0.0016414
Lifetime Smoking	Weekly Friend Visits	Combined			0.0585967	0.122284	0.631807
Lifetime Smoking	Weekly Leisure or Social Activity	Combined			-0.149439	0.112749	0.185033
Migraine	Able to Confide	1	5	0.145825	-0.274014	1.21297	0.821276	-5.53617	7.16273	0.439574	0.0235816	0.0315771	0.455187	0.350452	1.30961	0.789007	0.90239	1.6544	0.585445
Migraine	Cohabiting	1	5	0.900625	-0.827198	0.911746	0.364265	0.442657	5.08333	0.930608	-0.0056887	0.022403	0.799553	-0.490252	1.1404	0.667271	-0.500985	1.40534	0.721477
Migraine	Happy	1	5	0.833891	1.38357	3.42093	0.685887	-9.53045	19.0421	0.616728	0.0488743	0.0838856	0.560142	2.40572	4.28413	0.574427	3.48903	5.43396	0.520822
Migraine	Household Income	1	5	0.658977	-18896.5	13373.5	0.15766	-59602.5	74587.6	0.424236	182.341	328.699	0.579075	-11723.3	18077.1	0.51665	-4842.33	23106.1	0.834004
Migraine	Household Income (binary)	1	5	0.427864	-0.676144	1.0163	0.50586	3.46282	5.92955	0.559224	-0.0185424	0.0261328	0.477986	-1.03109	1.4346	0.472308	-1.41731	1.85523	0.444896
Migraine	Household Income (equivalised)	1	5	0.71877	-5011.49	6486.67	0.439769	-37993	36177.9	0.29364	147.74	159.432	0.354101	-258.195	9096.23	0.977355	1560.17	10697.6	0.884046
Migraine	Household Income (retired excluded)	1	5	0.612795	-32795.8	18911.9	0.0828933	-64401.3	105491	0.541537	141.569	464.867	0.760719	-20013.5	25369.9	0.430189	-20995.1	31759.6	0.508572
Migraine	Lonely	1	5	0.650741	1.17473	1.04722	0.261962	9.55526	5.83523	0.101524	-0.0375529	0.025723	0.144318	1.72441	1.30182	0.185299	2.19521	1.82124	0.228074
Migraine	Non-employed vs Employed (retired excluded)	1	5	0.891877	-2.27496	1.53974	0.139543	-3.58986	8.58115	0.675697	0.005886	0.0377892	0.876222	-1.64013	1.94925	0.400115	-1.65884	2.29664	0.470117
Migraine	Non-employed vs Employed (retired excluded) [65+ years excluded]	1	5	0.859686	-2.48309	1.56065	0.111597	-5.36358	8.69596	0.537373	0.0128947	0.0382959	0.736334	-1.69248	2.07672	0.415084	-1.65751	2.46988	0.502165
Migraine	Non-employed vs Employed/Retired	1	5	0.966877	-1.80369	1.51275	0.233134	-4.11311	8.42981	0.625604	0.0103381	0.0371234	0.780645	-1.42504	1.94955	0.464806	-1.15758	2.29998	0.614754
Migraine	Non-employed vs Employed/Retired [65+ years excluded]	1	5	0.938982	-2.13917	1.53581	0.163663	-6.09431	8.55635	0.476306	0.0177025	0.0376746	0.638442	-1.52287	1.93498	0.431271	-1.3165	2.31896	0.57023
Migraine	Own Accommodation Lived In	1	5	0.310579	1.06374	1.55978	0.495251	2.18149	10.0185	0.827627	-0.0050041	0.0441245	0.909707	1.61294	2.08453	0.43907	1.45392	2.60264	0.576412
Migraine	Retired vs Employed (non-employed excluded)	1	5	0.15547	-1.77163	1.56896	0.258825	2.91158	9.72706	0.76469	-0.0209784	0.0428667	0.624568	-1.91542	1.94182	0.323935	-3.05113	2.53198	0.228189
Migraine	Retired vs Employed (non-employed excluded) [65+ years excluded]	1	5	0.533988	-2.27509	1.36589	0.0957841	-0.930577	7.75612	0.904499	-0.0060223	0.0341777	0.860132	-2.3038	1.97659	0.243801	-0.778129	2.52398	0.757858
Migraine	Satisfied with Family Relationships	1	5	0.311968	-0.39449	3.15564	0.900515	-1.80823	20.4388	0.929503	0.0063209	0.0899207	0.94396	0.279912	4.16031	0.946357	-4.40714	5.7619	0.444345
Migraine	Satisfied with Financial Situation	1	5	0.571303	-0.73595	2.08875	0.724583	-16.4644	11.6406	0.157248	0.0704579	0.0512996	0.16961	0.48884	2.77664	0.860251	1.47167	3.39794	0.664938
Migraine	Satisfied with Friendships	1	5	0.292178	-1.80132	4.52189	0.690368	-5.29167	29.2776	0.856571	0.0156001	0.128768	0.903574	-4.51384	5.89002	0.443466	-7.21957	7.82408	0.356144
Migraine	Satisfied with Health	1	5	0.359813	-1.15152	2.1425	0.590947	13.1511	11.4611	0.251194	-0.064022	0.0504732	0.204642	-2.15576	2.80777	0.442615	-2.45446	3.60264	0.495685
Migraine	Satisfied with Work	1	5	0.962051	-6.58687	2.95947	0.0260347	-11.4382	16.5295	0.488948	0.0217362	0.0728639	0.765465	-6.25346	3.68508	0.0897027	-6.26032	4.41412	0.156118
Migraine	Skilled Job	1	5	0.733905	-2.03864	1.29512	0.115464	3.48593	7.22601	0.629512	-0.0247532	0.0318523	0.437086	-1.80138	1.70057	0.289473	-1.33713	2.02402	0.508848
Migraine	TDI at Recruitment	1	5	0.239725	-0.218184	1.34808	0.871426	-3.36539	8.4834	0.691587	0.0140959	0.0373804	0.706104	-1.46524	1.62431	0.36702	-2.21884	2.30306	0.335332
Migraine	TDI at Recruitment (binary)	1	5	0.340376	0.133434	0.896601	0.881694	0.86126	5.75807	0.8811	-0.0032599	0.0253718	0.897767	-0.720448	1.19046	0.545057	-1.47375	1.57466	0.349315
Migraine	University Education	1	5	0.12022	-0.183495	1.21944	0.88039	6.75052	6.71312	0.314621	-0.0310636	0.0295863	0.293748	0.612245	1.46084	0.675139	1.45875	1.95488	0.45554
Migraine	Weekly Friend Visits	1	5	0.230879	-0.0910388	1.15874	0.937377	-0.667686	7.44812	0.928569	0.0025833	0.0328253	0.937272	-1.39777	1.40189	0.318732	-1.81689	1.87311	0.332053
Migraine	Weekly Leisure or Social Activity	1	5	0.040962	-2.17299	1.36128	0.110425	-1.1465	8.74205	0.895658	-0.0045989	0.0385311	0.904993	-1.61093	1.25628	0.199735	-1.23079	1.5549	0.42862
Migraine	Able to Confide	2	4	0.0744628	1.03876	1.64207	0.527002	13.717	10.4975	0.191315	-0.0514209	0.0421258	0.222218	-0.0270017	1.43525	0.98499	-0.555017	2.08717	0.790302
Migraine	Cohabiting	2	4	0.97461	-0.100904	1.06648	0.924621	-0.602324	7.35109	0.934697	0.0020341	0.0295054	0.945038	-0.109923	1.2261	0.928563	-0.137344	1.55	0.929392
Migraine	Happy	2	4	0.6641	-1.86598	3.9328	0.635168	-2.26239	27.1024	0.933473	0.0016087	0.108823	0.988205	-2.55574	4.48465	0.568755	-3.37338	6.04256	0.576659
Migraine	Household Income	2	4	0.395431	-3087.73	15602	0.843119	156276	107523	0.146106	-646.581	431.63	0.134134	-4072.44	18873.1	0.829159	7549.2	27800.9	0.785971
Migraine	Household Income (binary)	2	4	0.480583	-0.731645	1.17566	0.533726	6.22455	8.10131	0.442286	-0.0282219	0.0325198	0.385483	-0.855539	1.3843	0.536555	-0.602054	1.99764	0.763123
Migraine	Household Income (equivalised)	2	4	0.323135	1082.21	8190.61	0.894883	85355.4	52395.8	0.103302	-341.918	210.333	0.104035	3123.34	9464.1	0.741386	8429.95	13163.8	0.52192
Migraine	Household Income (retired excluded)	2	4	0.674375	-12302.5	22030.5	0.57655	146717	151794	0.333766	-645.115	609.28	0.289684	-18585.1	25896.9	0.472969	-31703.5	35584.1	0.372958
Migraine	Lonely	2	4	0.649758	-0.657591	1.22515	0.591446	4.59663	8.44525	0.586245	-0.0213115	0.0338922	0.529478	-0.428227	1.4297	0.764541	0.12963	1.9297	0.946441
Migraine	Non-employed vs Employed (retired excluded)	2	4	0.679817	0.517399	1.78947	0.772477	-2.01601	12.3346	0.870169	0.0102778	0.0495109	0.835552	0.27615	2.06995	0.89387	-0.950475	2.89308	0.742508
Migraine	Non-employed vs Employed (retired excluded) [65+ years excluded]	2	4	0.774284	0.238341	1.81244	0.895378	0.334651	12.492	0.978628	-0.0003907	0.050145	0.993783	0.295384	2.09165	0.887696	1.75179	2.83138	0.536111
Migraine	Non-employed vs Employed/Retired	2	4	0.674481	0.56428	1.75832	0.74827	-3.57241	12.1225	0.768229	0.0167818	0.0486587	0.730179	0.119095	2.07536	0.954238	-1.07253	2.67949	0.688954
Migraine	Non-employed vs Employed/Retired [65+ years excluded]	2	4	0.758982	0.236056	1.78364	0.894711	-0.448925	12.2966	0.970877	0.0027789	0.0493592	0.955102	0.143161	1.99872	0.942899	-1.35537	2.83665	0.632787
Migraine	Own Accommodation Lived In	2	4	0.8351	1.85651	1.66742	0.265535	2.1243	11.4984	0.853428	-0.0010862	0.0461456	0.981221	1.36643	1.95891	0.485461	0.571254	2.6708	0.830634
Migraine	Retired vs Employed (non-employed excluded)	2	4	0.925759	-0.319741	1.4234	0.822266	-1.78068	9.80987	0.85596	0.0059272	0.039379	0.880356	-0.279951	1.56987	0.858466	-0.564171	2.13277	0.791375
Migraine	Retired vs Employed (non-employed excluded) [65+ years excluded]	2	4	0.859954	-0.483372	1.59175	0.761377	-1.01524	10.9713	0.926272	0.0021579	0.044041	0.960922	-0.632793	1.88166	0.736648	-1.67202	2.42203	0.489982
Migraine	Satisfied with Family Relationships	2	4	0.075728	1.96173	5.19081	0.705487	44.6686	31.5629	0.157002	-0.173037	0.126536	0.171474	-0.502522	4.52853	0.911642	-1.77347	6.79255	0.794022
Migraine	Satisfied with Financial Situation	2	4	0.379513	-1.54264	2.48525	0.534785	-11.7825	19.637	0.548495	0.0415626	0.0788593	0.598161	-2.12601	2.82126	0.451109	-3.59938	4.07064	0.376573
Migraine	Satisfied with Friendships	2	4	0.903358	7.38681	4.77561	0.121917	-3.57642	32.965	0.913606	0.0444738	0.132316	0.736782	8.24642	5.4596	0.13093	9.79416	7.20039	0.173758
Migraine	Satisfied with Health	2	4	0.948103	-1.95175	2.3958	0.415269	4.31644	16.5042	0.793679	-0.0254384	0.06627	0.701082	-2.56163	2.8622	0.370795	-2.92241	3.63509	0.42143
Migraine	Satisfied with Work	2	4	0.6579	-2.90756	3.44983	0.399334	-3.01913	23.7607	0.89889	0.0004528	0.0953994	0.996213	-3.26212	4.02178	0.4173	-5.95018	5.57565	0.285894
Migraine	Skilled Job	2	4	0.365487	0.449201	1.55814	0.773122	6.69747	12.3758	0.588386	-0.0253482	0.0496756	0.609859	1.06596	1.78462	0.550305	2.27829	2.60815	0.382375
Migraine	TDI at Recruitment	2	4	0.227041	-0.925322	1.60828	0.565056	-0.620937	13.5744	0.963515	-0.0012349	0.0544891	0.981919	-0.0847302	1.75505	0.961495	0.578078	2.37678	0.807836
Migraine	TDI at Recruitment (binary)	2	4	0.212815	-0.667112	1.2038	0.579462	-5.74957	9.49182	0.544688	0.0206198	0.0381015	0.588383	0.731679	1.23429	0.553321	0.798079	1.72314	0.643254
Migraine	University Education	2	4	0.402531	1.56011	1.04899	0.136947	13.2834	7.22515	0.0659892	-0.0475663	0.0290048	0.101017	1.18753	1.25314	0.343313	2.70122	1.89682	0.154425
Migraine	Weekly Friend Visits	2	4	0.720367	0.344787	1.14379	0.763076	0.232298	7.88225	0.976489	0.0004565	0.0316455	0.988492	0.386261	1.33663	0.772595	1.29333	1.82041	0.477417
Migraine	Weekly Leisure or Social Activity	2	4	0.696926	0.269297	1.00461	0.788653	3.4077	6.92529	0.622673	-0.0127312	0.0277958	0.646934	0.0759796	1.23685	0.951017	-0.313497	1.60239	0.844889
Migraine	Able to Confide	Combined			0.189425	0.975649	0.846056
Migraine	Cohabiting	Combined			-0.520514	0.693012	0.452599
Migraine	Happy	Combined			-0.0161046	2.5811	0.995022
Migraine	Household Income	Combined			-12200.9	10153.8	0.229517
Migraine	Household Income (binary)	Combined			-0.699881	0.76885	0.362667
Migraine	Household Income (equivalised)	Combined			-2662.67	5085.11	0.600542
Migraine	Household Income (retired excluded)	Combined			-24101.1	14349.8	0.0930445
Migraine	Lonely	Combined			0.401176	0.796041	0.614286
Migraine	Non-employed vs Employed (retired excluded)	Combined			-1.08706	1.16715	0.351656
Migraine	Non-employed vs Employed (retired excluded) [65+ years excluded]	Combined			-1.32439	1.18263	0.26277
Migraine	Non-employed vs Employed/Retired	Combined			-0.796476	1.14675	0.487338
Migraine	Non-employed vs Employed/Retired [65+ years excluded]	Combined			-1.1279	1.16382	0.332478
Migraine	Own Accommodation Lived In	Combined			1.43372	1.13909	0.208155
Migraine	Retired vs Employed (non-employed excluded)	Combined			-0.975224	1.05421	0.354926
Migraine	Retired vs Employed (non-employed excluded) [65+ years excluded]	Combined			-1.51526	1.03657	0.143794
Migraine	Satisfied with Family Relationships	Combined			0.241331	2.69646	0.928685
Migraine	Satisfied with Financial Situation	Combined			-1.06989	1.599	0.503434
Migraine	Satisfied with Friendships	Combined			2.54219	3.28349	0.438792
Migraine	Satisfied with Health	Combined			-1.50711	1.59705	0.34533
Migraine	Satisfied with Work	Combined			-5.02707	2.2462	0.0252189
Migraine	Skilled Job	Combined			-1.02213	0.995984	0.304774
Migraine	TDI at Recruitment	Combined			-0.509993	1.03314	0.621565
Migraine	TDI at Recruitment (binary)	Combined			-0.152205	0.719069	0.832365
Migraine	University Education	Combined			0.818593	0.795241	0.303308
Migraine	Weekly Friend Visits	Combined			0.129704	0.814012	0.873402
Migraine	Weekly Leisure or Social Activity	Combined			-0.591847	0.808326	0.464054
Osteoarthritis	Able to Confide	1	3	0.0834306	-0.378267	1.23366	0.759131	-4.85442	3.39078	0.152243	0.0488752	0.0353037	0.166229	0.867299	1.12697	0.441546	0.893101	1.31305	0.496395
Osteoarthritis	Cohabiting	1	3	0.803879	-0.182784	0.770497	0.812479	1.42976	2.56635	0.577446	-0.0175712	0.0266742	0.510068	-0.1676	0.944464	0.859151	-0.0773832	1.11482	0.944661
Osteoarthritis	Happy	1	3	0.213696	-2.23185	3.58783	0.533903	4.65496	15.6334	0.765889	-0.0747178	0.162078	0.6448	-2.32903	3.93732	0.554168	-3.23969	4.7446	0.494723
Osteoarthritis	Household Income	1	3	0.126874	-24013.8	16250.3	0.139474	-14668.3	75834.2	0.846625	-101.826	788.061	0.897191	-14674.6	16314.2	0.368387	-8371.6	19521.9	0.668046
Osteoarthritis	Household Income (binary)	1	3	0.10581	-1.29956	1.28871	0.313251	1.77881	5.10572	0.727543	-0.0335774	0.0530959	0.52713	-1.70928	1.29521	0.186938	-2.20839	1.54968	0.15414
Osteoarthritis	Household Income (equivalised)	1	3	0.0902443	-8349.61	8507.5	0.326375	-18297	38649	0.635918	108.383	401.637	0.787274	-2216.41	7837.15	0.777324	225.703	9177.93	0.98038
Osteoarthritis	Household Income (retired excluded)	1	3	0.217573	-27797.9	19736	0.158986	9272.3	83730.1	0.911822	-405.152	872.292	0.642312	-28833.7	22653.8	0.20309	-29826.8	28176.3	0.289794
Osteoarthritis	Lonely	1	3	0.631795	0.983615	0.88313	0.265373	1.73162	2.94072	0.555966	-0.0081629	0.0306101	0.789721	0.571234	1.05254	0.587323	0.382082	1.26053	0.761805
Osteoarthritis	Non-employed vs Employed (retired excluded)	1	3	0.0124707	2.62822	2.71556	0.333125	-4.714	10.3379	0.648396	0.0800443	0.107581	0.456855	3.88426	2.03812	0.0566761	5.06484	2.65255	0.0562081
Osteoarthritis	Non-employed vs Employed (retired excluded) [65+ years excluded]	1	3	0.0068749	2.53343	2.93353	0.3878	-4.9901	11.5013	0.664382	0.0819631	0.119623	0.493229	3.65342	2.14269	0.0881825	4.88115	2.7651	0.0775181
Osteoarthritis	Non-employed vs Employed/Retired	1	3	0.0307539	2.42531	2.37834	0.307848	-4.04305	9.04123	0.654745	0.0704924	0.0940642	0.453612	3.54047	1.92957	0.0665282	4.54894	2.4487	0.063212
Osteoarthritis	Non-employed vs Employed/Retired [65+ years excluded]	1	3	0.0132453	2.50098	2.69115	0.352715	-4.44414	10.5317	0.67304	0.075664	0.109548	0.489759	3.54757	2.05395	0.0841331	4.6617	2.67268	0.0811234
Osteoarthritis	Own Accommodation Lived In	1	3	0.964986	-1.65173	1.19723	0.167701	-1.80355	3.98461	0.650816	0.0016597	0.0415469	0.968135	-1.44403	1.42287	0.310166	-1.42221	1.53712	0.354838
Osteoarthritis	Retired vs Employed (non-employed excluded)	1	3	0.180073	0.675357	1.34556	0.615726	-1.75156	5.79644	0.762517	0.0264585	0.0602707	0.660666	0.682427	1.45954	0.640097	0.653402	1.69988	0.700696
Osteoarthritis	Retired vs Employed (non-employed excluded) [65+ years excluded]	1	3	0.320357	0.0675389	1.23192	0.956279	-1.40977	5.58809	0.800824	0.0161046	0.058103	0.781648	-0.290742	1.54808	0.851028	-0.751915	1.79547	0.675373
Osteoarthritis	Satisfied with Family Relationships	1	3	0.128989	3.37934	3.51512	0.336364	1.37116	16.7245	0.934659	0.0215785	0.171717	0.899999	6.97283	3.43643	0.0424486	7.05363	4.24772	0.0968001
Osteoarthritis	Satisfied with Financial Situation	1	3	0.876652	-2.59573	1.76187	0.140674	0.259989	5.86191	0.964624	-0.0312423	0.0611654	0.609502	-2.36202	2.0395	0.246808	-2.08304	2.39877	0.385185
Osteoarthritis	Satisfied with Friendships	1	3	0.760248	-1.02706	3.41662	0.763715	-0.748721	11.4592	0.947905	-0.0030307	0.1191	0.979699	0.357894	4.07199	0.929963	0.798591	4.71016	0.865367
Osteoarthritis	Satisfied with Health	1	3	0.436524	-2.26487	1.71926	0.187722	-2.85806	7.38238	0.698648	0.0064728	0.0768749	0.932898	-0.694381	2.21828	0.754261	-0.651509	2.57084	0.799942
Osteoarthritis	Satisfied with Work	1	3	0.71898	-0.47604	2.50781	0.849448	3.51873	8.38919	0.674897	-0.0434676	0.0871098	0.617781	-1.20902	3.11218	0.697661	-1.81693	3.52182	0.605919
Osteoarthritis	Skilled Job	1	3	0.832218	-1.13625	1.09058	0.297471	-2.7736	3.6141	0.442821	0.0179177	0.0377058	0.634646	-1.37088	1.29632	0.290275	-1.56501	1.49489	0.295142
Osteoarthritis	TDI at Recruitment	1	3	0.83365	0.354451	0.970616	0.714976	0.22479	3.23072	0.944529	0.0014133	0.0335888	0.966437	0.750781	1.13288	0.50751	0.771598	1.28895	0.549422
Osteoarthritis	TDI at Recruitment (binary)	1	3	0.673803	0.0178143	0.711886	0.980036	0.870576	2.36781	0.713118	-0.0092984	0.0246238	0.705714	-0.007865	0.904189	0.99306	-0.0689242	0.978393	0.943838
Osteoarthritis	University Education	1	3	0.783816	-2.61293	0.76334	0.0006193	-0.96223	2.53634	0.704408	-0.0179758	0.0263397	0.494948	-2.69642	1.0356	0.0092213	-2.83193	1.12261	0.0116484
Osteoarthritis	Weekly Friend Visits	1	3	0.36946	1.04256	0.827155	0.20752	-1.98599	2.74646	0.469612	0.0330213	0.0285551	0.247516	1.85119	1.06208	0.0813364	1.89071	1.25736	0.132654
Osteoarthritis	Weekly Leisure or Social Activity	1	3	0.0302317	-0.600778	1.35875	0.658378	-3.68352	5.52562	0.505011	0.03361	0.0574654	0.558633	-0.298675	1.05908	0.777933	0.212709	1.36876	0.876504
Osteoarthritis	Able to Confide	Combined			-0.378267	1.23366	0.759131
Osteoarthritis	Cohabiting	Combined			-0.182784	0.770497	0.812479
Osteoarthritis	Happy	Combined			-2.23185	3.58783	0.533903
Osteoarthritis	Household Income	Combined			-24013.8	16250.3	0.139474
Osteoarthritis	Household Income (binary)	Combined			-1.29956	1.28871	0.313251
[truncated: 255 more rows]

[truncated: 3 more sheets: Table S11, Table S12, Table S13]
